# Supplementary material for: 3aH,4H,5H,8H,9H,9aH-Cyclo­octa­[d][1,3]dioxole-2-thione
Source: IUCrdata. 2024 Nov 8;9(Pt 11):x241019. doi: 10.1107/S2414314624010198 (PMC11618877; doi:10.1107/S2414314624010198)
Supplement: Supplementary file 1 [file x-09-x241019-sup1.cif]

##############################################################################
#                                                                            #
# This CIF contains the data for a data article accepted for                 #
# publication in IUCrData. It conforms to the requirements of                #
# Notes for Authors for IUCrData, and has been                               #
# peer reviewed under the auspices of IUCrData.                              #
#                                                                            #
# Full details of the Crystallographic Information File format               #
# are given in the paper "The Crystallographic Information File (CIF):       #
# a New Standard Archive File for Crystallography" by S. R. Hall, F. H.      #
# Allen and I. D. Brown [Acta Cryst. (1991), A47, 655-685].                  #
#                                                                            #
# The current version of the core CIF dictionary is obtainable from          #
# ftp://ftp.iucr.org/pub/cif_core.dic.                                       #
#                                                                            #
# Software is freely available for graphical display of the structure(s)     #
# in this CIF. For information consult the CIF software page                 #
# http://www.iucr.org/resources/cif/software.                                #
#                                                                            #
# This file may be used for bona fide research purposes within the           #
# scientific community so long as proper attribution is given to the data    # 
# article from which it was obtained.                                        #
#                                                                            #
##############################################################################
data_I
_audit_creation_method     'SHELXL-2019/3'
_chemical_name_systematic
;\
3a<i>H</i>,4<i>H</i>,5<i>H</i>,8<i>H</i>,9<i>H</i>,9a<i>H</i>-\
Cycloocta[<i>d</i>][1,3]dioxole-2-thione
;
_chemical_name_common     ?
_chemical_formula_moiety     'C9 H12 O2 S'
_chemical_formula_sum     'C9 H12 O2 S'
_chemical_formula_iupac     'C9 H12 O2 S'
_chemical_formula_weight     184.25
_chemical_melting_point     ?
_chemical_absolute_configuration     ?
_space_group_crystal_system     orthorhombic
_space_group_name_H-M_alt     'P n a 21'
_space_group_name_Hall     'P 2c -2n'
loop_
    _space_group_symop_operation_xyz
    'x, y, z'
    '-x, -y, z+1/2'
    'x+1/2, -y+1/2, z'
    '-x+1/2, y+1/2, z+1/2'
_cell_length_a     7.5555(9)
_cell_length_b     15.7119(17)
_cell_length_c     7.4892(8)
_cell_angle_alpha     90
_cell_angle_beta     90
_cell_angle_gamma     90
_cell_volume     889.05(17)
_cell_formula_units_Z     4
_cell_measurement_reflns_used     3621
_cell_measurement_theta_min     2.99
_cell_measurement_theta_max     28.20
_cell_measurement_temperature     120(2)
_exptl_crystal_description     needle
_exptl_crystal_colour     colorless
_exptl_crystal_size_max     0.570
_exptl_crystal_size_mid     0.090
_exptl_crystal_size_min     0.030
_exptl_crystal_density_diffrn     1.377
_exptl_crystal_density_meas     ?
_exptl_crystal_density_method     ?
_exptl_crystal_F_000     392
_exptl_absorpt_coefficient_mu     0.319
_exptl_absorpt_correction_type     integration
_exptl_absorpt_process_details     ?
_exptl_absorpt_correction_T_min     0.8984
_exptl_absorpt_correction_T_max     0.9885
_diffrn_ambient_temperature     120(2)
_diffrn_source     'sealed X-ray tube, 12x0.4mm long-fine focus'
_diffrn_radiation_type     MoK\a
_diffrn_radiation_wavelength     0.71073
_diffrn_measurement_device_type     'Stoe IPDS 2T'
_diffrn_measurement_method     'rotation method, \w scans'
_diffrn_detector_area_resol_mean     6.67
_diffrn_reflns_number     3713
_diffrn_reflns_av_R_equivalents     0.0551
_diffrn_reflns_av_unetI/netI     0.0616
_diffrn_reflns_theta_min     2.992
_diffrn_reflns_theta_max     27.959
_diffrn_reflns_theta_full     25.242
_diffrn_measured_fraction_theta_max     0.993
_diffrn_measured_fraction_theta_full     0.999
_diffrn_reflns_limit_h_min     -9
_diffrn_reflns_limit_h_max     9
_diffrn_reflns_limit_k_min     -20
_diffrn_reflns_limit_k_max     20
_diffrn_reflns_limit_l_min     -9
_diffrn_reflns_limit_l_max     8
_refine_special_details     ?
_reflns_number_total     1963
_reflns_number_gt     1439
_reflns_threshold_expression     'I > 2\s(I)'
_refine_ls_structure_factor_coef     Fsqd
_refine_ls_matrix_type     full
_refine_ls_R_factor_all     0.1109
_refine_ls_R_factor_gt     0.0698
_refine_ls_wR_factor_gt     0.1361
_refine_ls_wR_factor_ref     0.1594
_refine_ls_goodness_of_fit_ref     1.096
_refine_ls_restrained_S_all     1.094
_refine_ls_number_reflns     1963
_refine_ls_number_parameters     121
_refine_ls_number_restraints     6
_refine_ls_hydrogen_treatment     constr
_refine_ls_weighting_scheme     calc
_refine_ls_weighting_details
              'w=1/[\s^2^(Fo^2^)+(0.0349P)^2^+2.2293P] where P=(Fo^2^+2Fc^2^)/3'
_atom_sites_solution_hydrogens     geom
_atom_sites_solution_primary     dual
_atom_sites_solution_secondary     ?
_refine_ls_shift/su_max     0.002
_refine_ls_shift/su_mean     0.000
_refine_diff_density_max     0.315
_refine_diff_density_min     -0.290
_refine_ls_extinction_method     none
_refine_ls_extinction_coef     .
_refine_ls_abs_structure_details
;
 Classical Flack method preferred over Parsons because s.u. lower.
;
_refine_ls_abs_structure_Flack     0.3(3)
loop_
    _atom_type_symbol
    _atom_type_description
    _atom_type_scat_dispersion_real
    _atom_type_scat_dispersion_imag
    _atom_type_scat_source
    'C' 'C' 0.0033 0.0016
                         'International Tables Vol C Tables 4.2.6.8 and 6.1.1.4'
    'H' 'H' 0.0000 0.0000
                         'International Tables Vol C Tables 4.2.6.8 and 6.1.1.4'
    'O' 'O' 0.0106 0.0060
                         'International Tables Vol C Tables 4.2.6.8 and 6.1.1.4'
    'S' 'S' 0.1246 0.1234
                         'International Tables Vol C Tables 4.2.6.8 and 6.1.1.4'
_computing_data_collection
;
X-Area WinXpose 2.0.22.0 (Stoe & Cie, 2020)
;
_computing_cell_refinement
;
X-Area Recipe 1.36.0.0 (Stoe & Cie, 2020)
;
_computing_data_reduction
;
X-Area Integrate 1.77.0.0 (Stoe & Cie, 2020)
;
_computing_structure_solution
;
<i>SHELXT2014</i> (Sheldrick, 2015a)
;
_computing_structure_refinement
;
<i>SHELXL2019/2</i> (Sheldrick, 2015b)
;
_computing_molecular_graphics
;
PLATON (Spek, 2020)
;
_computing_publication_material     ?
loop_
    _atom_site_type_symbol
    _atom_site_label
    _atom_site_fract_x
    _atom_site_fract_y
    _atom_site_fract_z
    _atom_site_U_iso_or_equiv
    _atom_site_adp_type
    _atom_site_calc_flag
    _atom_site_occupancy
    _atom_site_disorder_assembly
    _atom_site_disorder_group
    C C1 0.5985(9) 0.3473(4) 0.6938(9) 0.0291(14) Uani d 1 . .
    O O2 0.5867(7) 0.3159(3) 0.5280(6) 0.0292(12) Uani d 0.9 A 1
    C C3 0.4227(10) 0.3437(5) 0.4437(10) 0.0267(15) Uani d 0.9 A 1
    H H3 0.335024 0.296075 0.443307 0.032 Uiso calc 0.9 A 1
    C C4 0.4633(10) 0.3704(5) 0.2539(10) 0.0324(16) Uani d 1 . .
    H H4A 0.495129 0.319495 0.183013 0.039 Uiso calc 0.9 A 1
    H H4B 0.566653 0.409199 0.254135 0.039 Uiso calc 0.9 A 1
    H H4C 0.448687 0.307895 0.247867 0.039 Uiso calc 0.1 A 2
    H H4D 0.575352 0.386047 0.193598 0.039 Uiso calc 0.1 A 2
    C C5 0.3070(9) 0.4151(5) 0.1658(9) 0.0350(16) Uani d 1 . .
    H H5A 0.293459 0.472383 0.219282 0.042 Uiso calc 1 . .
    H H5B 0.332900 0.422742 0.037191 0.042 Uiso calc 1 . .
    C C6 0.1361(10) 0.3678(4) 0.1850(10) 0.0357(17) Uani d 1 . .
    H H6 0.107377 0.326913 0.096048 0.043 Uiso calc 1 . .
    C C7 0.0227(9) 0.3789(4) 0.3170(11) 0.0334(16) Uani d 1 . .
    H H7 -0.080012 0.344029 0.318413 0.040 Uiso calc 1 . .
    C C8 0.0442(10) 0.4430(4) 0.4663(10) 0.0349(16) Uani d 1 . .
    H H8A -0.073915 0.455640 0.517033 0.042 Uiso calc 1 . .
    H H8B 0.091387 0.496579 0.415429 0.042 Uiso calc 1 . .
    C C9 0.1672(9) 0.4140(5) 0.6185(9) 0.0335(17) Uani d 1 . .
    H H9A 0.150571 0.452070 0.722425 0.040 Uiso calc 0.9 B 1
    H H9B 0.133462 0.355718 0.655515 0.040 Uiso calc 0.9 B 1
    H H9C 0.094452 0.382082 0.705681 0.040 Uiso calc 0.1 C 2
    H H9D 0.211017 0.465622 0.679986 0.040 Uiso calc 0.1 C 2
    C C10 0.3590(11) 0.4144(5) 0.5659(10) 0.0307(17) Uani d 0.9 A 1
    H H10 0.390122 0.470873 0.512854 0.037 Uiso calc 0.9 A 1
    O O11 0.4647(7) 0.4000(4) 0.7264(6) 0.0317(13) Uani d 0.9 A 1
    S S12 0.7542(3) 0.32268(11) 0.8348(3) 0.0398(4) Uani d 1 . .
    O O2A 0.635(6) 0.375(3) 0.523(6) 0.0292(12) Uani d 0.1 A 2
    C C3A 0.465(6) 0.400(4) 0.446(4) 0.0267(15) Uani d 0.1 A 2
    H H3A 0.449620 0.463421 0.452080 0.032 Uiso calc 0.1 A 2
    C C10A 0.335(7) 0.357(4) 0.570(6) 0.0307(17) Uani d 0.1 A 2
    H H10A 0.297608 0.300001 0.521916 0.037 Uiso calc 0.1 A 2
    O O11A 0.430(3) 0.347(3) 0.740(5) 0.0317(13) Uani d 0.1 A 2
loop_
    _atom_site_aniso_label
    _atom_site_aniso_U_11
    _atom_site_aniso_U_22
    _atom_site_aniso_U_33
    _atom_site_aniso_U_12
    _atom_site_aniso_U_13
    _atom_site_aniso_U_23
    C1 0.037(4) 0.032(3) 0.018(3) -0.007(3) 0.000(3) 0.001(3)
    O2 0.031(3) 0.035(3) 0.021(3) 0.005(2) 0.000(2) -0.001(2)
    C3 0.027(4) 0.027(3) 0.027(4) 0.000(3) 0.000(3) 0.004(3)
    C4 0.040(4) 0.035(4) 0.022(4) 0.003(3) 0.005(3) 0.003(3)
    C5 0.046(4) 0.043(4) 0.016(3) 0.005(4) 0.001(3) 0.000(3)
    C6 0.046(4) 0.033(3) 0.028(4) 0.002(3) -0.013(4) -0.002(3)
    C7 0.034(3) 0.029(3) 0.038(5) 0.000(3) -0.005(4) 0.001(3)
    C8 0.036(4) 0.035(3) 0.034(4) 0.010(3) 0.004(3) 0.001(3)
    C9 0.040(4) 0.036(4) 0.025(4) 0.006(3) 0.003(3) -0.001(3)
    C10 0.045(5) 0.029(4) 0.019(4) 0.005(4) -0.001(3) 0.000(3)
    O11 0.041(3) 0.037(3) 0.017(3) 0.004(3) -0.003(2) -0.005(2)
    S12 0.0412(8) 0.0489(9) 0.0293(8) -0.0041(10) -0.0065(9) 0.0080(10)
    O2A 0.031(3) 0.035(3) 0.021(3) 0.005(2) 0.000(2) -0.001(2)
    C3A 0.027(4) 0.027(3) 0.027(4) 0.000(3) 0.000(3) 0.004(3)
    C10A 0.045(5) 0.029(4) 0.019(4) 0.005(4) -0.001(3) 0.000(3)
    O11A 0.041(3) 0.037(3) 0.017(3) 0.004(3) -0.003(2) -0.005(2)
_geom_special_details
;
 All esds (except the esd in the dihedral angle between two l.s. planes)
 are estimated using the full covariance matrix.  The cell esds are taken
 into account individually in the estimation of esds in distances, angles
 and torsion angles; correlations between esds in cell parameters are only
 used when they are defined by crystal symmetry.  An approximate (isotropic)
 treatment of cell esds is used for estimating esds involving l.s. planes.
;
loop_
    _geom_bond_atom_site_label_1
    _geom_bond_atom_site_label_2
    _geom_bond_site_symmetry_2
    _geom_bond_distance
    _geom_bond_publ_flag
    C1 O11A . 1.32(3) ?
    C1 O11 . 1.330(8) ?
    C1 O2 . 1.339(8) ?
    C1 O2A . 1.38(5) ?
    C1 S12 . 1.627(7) ?
    O2 C3 . 1.458(8) ?
    C3 C4 . 1.514(10) ?
    C3 C10 . 1.517(10) ?
    C3 H3 . 1.0000 ?
    C4 C3A . 1.51(3) ?
    C4 C5 . 1.524(10) ?
    C4 H4A . 0.9900 ?
    C4 H4B . 0.9900 ?
    C4 H4C . 0.9900 ?
    C4 H4D . 0.9900 ?
    C5 C6 . 1.497(10) ?
    C5 H5A . 0.9900 ?
    C5 H5B . 0.9900 ?
    C6 C7 . 1.320(10) ?
    C6 H6 . 0.9500 ?
    C7 C8 . 1.515(10) ?
    C7 H7 . 0.9500 ?
    C8 C9 . 1.539(10) ?
    C8 H8A . 0.9900 ?
    C8 H8B . 0.9900 ?
    C9 C10 . 1.502(10) ?
    C9 C10A . 1.60(7) ?
    C9 H9A . 0.9900 ?
    C9 H9B . 0.9900 ?
    C9 H9C . 0.9900 ?
    C9 H9D . 0.9900 ?
    C10 O11 . 1.461(8) ?
    C10 H10 . 1.0000 ?
    O2A C3A . 1.46(3) ?
    C3A C10A . 1.52(3) ?
    C3A H3A . 1.0000 ?
    C10A O11A . 1.47(3) ?
    C10A H10A . 1.0000 ?
loop_
    _geom_angle_atom_site_label_1
    _geom_angle_atom_site_label_2
    _geom_angle_atom_site_label_3
    _geom_angle_site_symmetry_1
    _geom_angle_site_symmetry_3
    _geom_angle
    _geom_angle_publ_flag
    O11 C1 O2 . . 110.5(6) ?
    O11A C1 O2A . . 116(3) ?
    O11A C1 S12 . . 122(2) ?
    O11 C1 S12 . . 125.4(5) ?
    O2 C1 S12 . . 124.2(5) ?
    O2A C1 S12 . . 122.2(17) ?
    C1 O2 C3 . . 110.3(5) ?
    O2 C3 C4 . . 108.5(6) ?
    O2 C3 C10 . . 103.2(6) ?
    C4 C3 C10 . . 115.3(6) ?
    O2 C3 H3 . . 109.8 ?
    C4 C3 H3 . . 109.8 ?
    C10 C3 H3 . . 109.8 ?
    C3 C4 C5 . . 112.2(6) ?
    C3A C4 C5 . . 105.9(18) ?
    C3 C4 H4A . . 109.2 ?
    C5 C4 H4A . . 109.2 ?
    C3 C4 H4B . . 109.2 ?
    C5 C4 H4B . . 109.2 ?
    H4A C4 H4B . . 107.9 ?
    C3A C4 H4C . . 110.5 ?
    C5 C4 H4C . . 110.5 ?
    C3A C4 H4D . . 110.5 ?
    C5 C4 H4D . . 110.5 ?
    H4C C4 H4D . . 108.7 ?
    C6 C5 C4 . . 113.4(6) ?
    C6 C5 H5A . . 108.9 ?
    C4 C5 H5A . . 108.9 ?
    C6 C5 H5B . . 108.9 ?
    C4 C5 H5B . . 108.9 ?
    H5A C5 H5B . . 107.7 ?
    C7 C6 C5 . . 124.5(7) ?
    C7 C6 H6 . . 117.8 ?
    C5 C6 H6 . . 117.8 ?
    C6 C7 C8 . . 124.9(6) ?
    C6 C7 H7 . . 117.6 ?
    C8 C7 H7 . . 117.6 ?
    C7 C8 C9 . . 114.5(6) ?
    C7 C8 H8A . . 108.6 ?
    C9 C8 H8A . . 108.6 ?
    C7 C8 H8B . . 108.6 ?
    C9 C8 H8B . . 108.6 ?
    H8A C8 H8B . . 107.6 ?
    C10 C9 C8 . . 112.8(6) ?
    C8 C9 C10A . . 118.6(17) ?
    C10 C9 H9A . . 109.0 ?
    C8 C9 H9A . . 109.0 ?
    C10 C9 H9B . . 109.0 ?
    C8 C9 H9B . . 109.0 ?
    H9A C9 H9B . . 107.8 ?
    C8 C9 H9C . . 107.7 ?
    C10A C9 H9C . . 107.7 ?
    C8 C9 H9D . . 107.7 ?
    C10A C9 H9D . . 107.7 ?
    H9C C9 H9D . . 107.1 ?
    O11 C10 C9 . . 108.1(5) ?
    O11 C10 C3 . . 102.1(6) ?
    C9 C10 C3 . . 117.5(7) ?
    O11 C10 H10 . . 109.6 ?
    C9 C10 H10 . . 109.6 ?
    C3 C10 H10 . . 109.6 ?
    C1 O11 C10 . . 111.1(5) ?
    C1 O2A C3A . . 106(3) ?
    O2A C3A C4 . . 107(3) ?
    O2A C3A C10A . . 102(4) ?
    C4 C3A C10A . . 116(4) ?
    O2A C3A H3A . . 110.4 ?
    C4 C3A H3A . . 110.4 ?
    C10A C3A H3A . . 110.4 ?
    O11A C10A C3A . . 105(4) ?
    O11A C10A C9 . . 104(4) ?
    C3A C10A C9 . . 113(4) ?
    O11A C10A H10A . . 111.2 ?
    C3A C10A H10A . . 111.2 ?
    C9 C10A H10A . . 111.2 ?
    C1 O11A C10A . . 104(3) ?
loop_
    _geom_torsion_atom_site_label_1
    _geom_torsion_atom_site_label_2
    _geom_torsion_atom_site_label_3
    _geom_torsion_atom_site_label_4
    _geom_torsion_site_symmetry_1
    _geom_torsion_site_symmetry_2
    _geom_torsion_site_symmetry_3
    _geom_torsion_site_symmetry_4
    _geom_torsion
    _geom_torsion_publ_flag
    O11 C1 O2 C3 . . . . -5.2(7) ?
    S12 C1 O2 C3 . . . . 174.1(5) ?
    C1 O2 C3 C4 . . . . 136.5(6) ?
    C1 O2 C3 C10 . . . . 13.7(7) ?
    O2 C3 C4 C5 . . . . -169.9(6) ?
    C10 C3 C4 C5 . . . . -54.7(9) ?
    C3 C4 C5 C6 . . . . -49.4(8) ?
    C3A C4 C5 C6 . . . . -87(2) ?
    C4 C5 C6 C7 . . . . 91.1(8) ?
    C5 C6 C7 C8 . . . . 2.1(11) ?
    C6 C7 C8 C9 . . . . -81.3(9) ?
    C7 C8 C9 C10 . . . . 72.8(8) ?
    C7 C8 C9 C10A . . . . 35(3) ?
    C8 C9 C10 O11 . . . . 170.6(6) ?
    C8 C9 C10 C3 . . . . -74.7(9) ?
    O2 C3 C10 O11 . . . . -15.9(7) ?
    C4 C3 C10 O11 . . . . -134.1(6) ?
    O2 C3 C10 C9 . . . . -134.0(6) ?
    C4 C3 C10 C9 . . . . 107.9(7) ?
    O2 C1 O11 C10 . . . . -6.3(8) ?
    S12 C1 O11 C10 . . . . 174.4(5) ?
    C9 C10 O11 C1 . . . . 138.8(6) ?
    C3 C10 O11 C1 . . . . 14.3(8) ?
    O11A C1 O2A C3A . . . . 2(5) ?
    S12 C1 O2A C3A . . . . -173(3) ?
    C1 O2A C3A C4 . . . . -140(3) ?
    C1 O2A C3A C10A . . . . -17(5) ?
    C5 C4 C3A O2A . . . . -167(3) ?
    C5 C4 C3A C10A . . . . 80(4) ?
    O2A C3A C10A O11A . . . . 26(6) ?
    C4 C3A C10A O11A . . . . 142(4) ?
    O2A C3A C10A C9 . . . . 139(4) ?
    C4 C3A C10A C9 . . . . -105(4) ?
    C8 C9 C10A O11A . . . . 175(3) ?
    C8 C9 C10A C3A . . . . 61(4) ?
    O2A C1 O11A C10A . . . . 15(5) ?
    S12 C1 O11A C10A . . . . -170(3) ?
    C3A C10A O11A C1 . . . . -25(6) ?
    C9 C10A O11A C1 . . . . -144(3) ?
_shelx_space_group_comment
;
The symmetry employed for this shelxl refinement is uniquely defined
by the following loop, which should always be used as a source of
symmetry information in preference to the above space-group names.
They are only intended as comments.
;
_shelx_estimated_absorpt_T_min     0.839
_shelx_estimated_absorpt_T_max     0.991
_shelx_hkl_file
;
  -9  -2   4   18.19    6.61   0
  -9   4   2   50.04    3.86   0
  -8   2   3    0.42    3.85   0
  -7  -9   5   29.57    8.44   0
  -7  -8   5    4.63    7.47   0
  -7   2   3    2.71    3.30   0
  -7   9  -1   41.33    2.07   0
  -6 -12   5    1.72    9.07   0
  -6 -11   5   24.96    8.69   0
  -6 -10   5   -4.14    7.90   0
  -6  -9   5  -14.11    6.80   0
  -6   6   1   24.30    1.43   0
  -5   1   3  178.11    4.57   0
  -4  -4   4   62.68    3.73   0
  -4   0   3  174.09    4.05   0
  -3 -15   4    3.50    7.35   0
  -3  -7   4   43.74    4.77   0
  -3   9  -6   23.25    5.56   0
  -2 -18   3   -4.49    7.11   0
  -2  -4   3   40.35    3.51   0
  -2   7  -8    5.68    7.08   0
  -2   8  -6   41.28    5.58   0
  -1 -13   3   82.44    5.52   0
  -1 -12   3   41.64    5.22   0
  -1 -11   3  286.34    6.65   0
  -1 -10   3    3.72    4.22   0
  -1  -9   3  140.93    4.17   0
  -1   5  -9   84.75    9.05   0
  -1   5  -2  340.00    4.29   0
   0 -14   2  108.70    5.34   0
   0  -8   2  602.28    6.21   0
   0   3  -9   19.48    8.34   0
   0   3  -2   -1.34    1.72   0
   0   4  -8   42.55    6.67   0
   1 -13   1   19.32    3.27   0
   1 -12   1   38.97    3.57   0
   1 -10   1   35.53    3.01   0
   1   0  -9   -0.94    5.56   0
   2  -4  -9    9.32    7.21   0
   2  -2  -8   85.53    6.63   0
   2  -2  -3   84.83    2.53   0
   2  -1  -4    1.86    2.60   0
   3 -10  -3   60.88    1.41   0
   3  -7  -7    1.28    4.56   0
   3  -6  -6   58.17    4.37   0
  -8  -2   4    7.09    5.53   0
  -8   9  -1   23.20    1.55   0
  -7 -10   5   13.48    8.46   0
  -7  -2   4   13.78    4.89   0
  -6  -2   4   36.74    4.47   0
  -5  -3   4   -0.02    4.09   0
  -5  10  -3   18.36    3.67   0
  -4  -5   4   77.80    5.09   0
  -4  10  -6   16.51    5.39   0
  -3 -14   4   15.93    4.90   0
  -3 -13   4    8.87    6.06   0
  -3 -12   4   71.62    6.66   0
  -3 -11   4    3.57    5.32   0
  -3 -10   4  135.65    6.71   0
  -3  -9   4   67.74    5.68   0
  -3  -8   4   46.76    4.00   0
  -3   9  -7    5.54    6.45   0
  -3   9  -4   77.21    4.47   0
  -2   8  -7   12.66    6.36   0
  -1 -19   2    2.87    6.60   0
  -1  -3   2  165.36    3.51   0
  -1   4  -1 1043.20    4.99   0
  -1   6  -3  131.36    3.93   0
   0 -19   1   16.37    5.26   0
   0 -13   2    7.54    4.05   0
   0 -12   2   26.50    3.70   0
   0 -10   2   69.20    3.78   0
   0   5  -6    4.12    5.02   0
   0   5  -5  129.01    5.54   0
   1 -11   1   86.11    3.28   0
   1   1  -9    7.59    7.20   0
   1   2  -8   47.08    6.72   0
   2  -3  -9    7.94    7.18   0
   3  -6  -7   -0.44    4.59   0
  -9  -3   4    6.67    7.07   0
  -9   1   3   19.40    4.91   0
  -8   4   2   -2.04    3.39   0
  -8   6   1    5.87    2.37   0
  -7  10  -2    0.42    2.56   0
  -7  11  -4    5.79    3.32   0
  -6  -3   4   58.04    4.87   0
  -5  -4   4   37.80    4.64   0
  -4 -16   4   -2.61    8.06   0
  -4  -6   4  493.86    8.42   0
  -4  10  -7   13.52    6.22   0
  -4  10  -4   31.86    4.07   0
  -3  -2   3    8.45    2.06   0
  -3   9  -8    6.22    6.91   0
  -2 -17   3   26.11    5.08   0
  -2  -5   3  392.30    5.81   0
  -2   8  -4  224.33    5.53   0
  -1 -18   2   15.76    6.02   0
  -1   7  -7   11.49    5.94   0
  -1   7  -6   58.14    5.64   0
  -1   7  -5  -10.07    4.49   0
   0 -11   2    3.16    3.34   0
   0  -3   1 1490.85    5.94   0
   0   4  -9    2.26    7.60   0
   0   5  -7  190.31    6.27   0
   0   5  -4    6.51    3.74   0
   1  -1  -1  996.17    3.57   0
   1   2  -3  103.40    3.46   0
   1   3  -5  162.40    5.50   0
   2 -18  -2   -0.09    3.12   0
   2 -15  -1  140.04    3.50   0
   2   0  -6  412.03    7.53   0
   2   0  -5   55.86    4.11   0
   3  -9  -3  258.84    2.41   0
   3  -8  -8    5.31    5.01   0
   3  -7  -8   10.81    5.83   0
   3  -6  -4   75.48    2.90   0
   3  -5  -5  325.16    5.47   0
  -8  -3   4   11.36    5.96   0
  -8   1   3   21.99    5.12   0
  -7  -3   4   23.44    5.60   0
  -6   1   3  207.86    4.84   0
  -6  11  -4    2.11    3.76   0
  -5  11  -6    1.15    5.08   0
  -4 -15   4   -6.76    7.11   0
  -4 -14   4   10.10    7.78   0
  -4  -7   4   43.04    5.28   0
  -2 -16   3   45.03    5.32   0
  -2 -15   3   38.97    6.29   0
  -2  -6   3   41.62    3.95   0
  -2   8  -8   51.60    5.96   0
  -1   7  -4  103.64    4.67   0
   0 -18   1   -4.77    4.98   0
   0   2  -1    1.59    1.32   0
   0   5  -8    8.78    6.90   0
   1 -20  -1   -3.86    5.16   0
   1 -17   0   55.80    4.82   0
   1   2  -9   15.10    7.65   0
   1   3  -4  512.53    6.69   0
   2  -3  -2   39.83    1.73   0
   2  -2  -9   -9.06    7.13   0
   2   0  -7   79.64    4.75   0
   3  -6  -8   29.15    5.18   0
   3  -5  -7   20.59    4.49   0
  -8  -4   4   -8.43    6.35   0
  -7   6   1    5.69    1.73   0
  -6  -4   4   -4.25    5.05   0
  -6   9  -1   18.25    1.80   0
  -6  10  -2    3.44    2.56   0
  -5 -15   4   15.48    8.33   0
  -5  -5   4   32.37    4.81   0
  -5   0   3    1.98    3.18   0
  -4 -13   4    3.88    6.44   0
  -4 -12   4   -6.01    6.32   0
  -4 -11   4   11.25    6.17   0
  -4 -10   4   22.48    6.00   0
  -4  -9   4   28.99    5.67   0
  -4  -8   4   53.22    5.76   0
  -4  -1   3   91.37    3.59   0
  -4   8  -1   14.73    1.98   0
  -4   9  -2   16.73    2.64   0
  -3 -18   3    4.67    7.78   0
  -3  -3   3  332.89    5.56   0
  -3   1   2  348.89    3.81   0
  -3  10  -7   15.46    6.13   0
  -3  10  -6   26.49    5.60   0
  -2 -14   3   25.68    5.89   0
  -2   9  -7   17.33    5.96   0
  -2   9  -6   77.04    6.39   0
  -1 -17   2   -0.59    5.67   0
  -1  -4   2  116.10    3.39   0
  -1   0   1   -1.31    1.44   0
  -1   7  -8   16.96    5.63   0
   0   6  -7   25.78    6.01   0
   0   6  -6  259.27    7.29   0
   1  -4   0 4490.00    6.70   0
   1   1  -2  460.10    4.38   0
   1   3  -8    0.39    4.93   0
   2 -14  -1   17.13    2.36   0
   2  -1  -3  653.30    5.47   0
   2   0  -8   21.92    6.57   0
   2   0  -4 1761.67   10.38   0
   3  -8  -3   78.24    1.87   0
   3  -5  -8   72.13    5.84   0
   3  -4  -7    8.67    4.16   0
   3  -4  -6  121.87    4.63   0
   3  -4  -5   13.34    3.08   0
  -9   0   3   -3.56    5.40   0
  -8  -5   4   14.32    6.90   0
  -7  -4   4  103.95    6.59   0
  -7  11  -3   48.26    3.39   0
  -6  -5   4   33.77    5.78   0
  -5 -14   4   27.89    8.51   0
  -5  -7   4   57.78    5.60   0
  -5  -6   4   99.75    5.96   0
  -5  11  -4   39.35    3.96   0
  -4  10  -3   43.82    4.11   0
  -4  11  -7    7.70    6.22   0
  -4  11  -6    9.61    5.39   0
  -3 -17   3    7.12    7.78   0
  -3  10  -8   63.91    7.98   0
  -3  10  -5    2.82    4.37   0
  -2 -19   2    1.39    6.84   0
  -2 -13   3  152.98    6.82   0
  -2 -12   3   81.07    5.76   0
  -2  -8   3    1.51    4.18   0
  -2  -7   3   10.20    3.05   0
  -2  -1   2  280.95    3.43   0
  -2   8  -3   -2.88    2.99   0
  -2   9  -8   68.20    7.75   0
  -2   9  -5  105.20    5.52   0
  -1 -20   1    3.37    7.29   0
  -1 -16   2   -3.99    5.03   0
  -1   7  -9    3.60    8.59   0
  -1   8  -6   66.43    5.89   0
   0 -17   1   40.67    5.05   0
   0   5  -9    5.23    7.84   0
   0   6  -8   78.19    7.77   0
   0   6  -5    6.34    3.22   0
   1   4  -6  272.48    6.27   0
   1   4  -5   82.56    5.25   0
   2   1  -7   55.31    5.66   0
   2   1  -5  459.46    7.11   0
   3  -5  -4   94.33    2.85   0
   3  -3  -6    8.71    4.06   0
  -8  -6   4   35.96    7.87   0
  -8   0   3   15.79    5.00   0
  -7  -5   4    6.14    5.53   0
  -6 -14   4   12.45    9.44   0
  -6  -6   4   35.28    6.19   0
  -6   0   3   25.45    4.07   0
  -6  11  -3   11.31    3.40   0
  -6  12  -5   -7.44    5.26   0
  -5 -13   4   12.75    6.04   0
  -5 -12   4   14.36    7.61   0
  -5 -11   4   52.37    7.21   0
  -5 -10   4  200.11    8.56   0
  -5  -9   4   24.82    6.31   0
  -5  -8   4   13.73    5.93   0
  -4  11  -5   16.66    4.84   0
  -3 -16   3   17.31    7.29   0
  -3  -4   3  232.78    5.15   0
  -2 -11   3   44.25    3.88   0
  -2 -10   3   17.12    4.47   0
  -2  -9   3   56.28    3.82   0
  -2   6  -1   23.84    1.68   0
  -2   9  -4   39.11    4.15   0
  -1 -15   2    0.95    4.69   0
  -1  -5   2  374.94    4.97   0
  -1   8  -8   21.71    7.27   0
  -1   8  -5   87.46    5.25   0
   0 -20   0    3.96    5.63   0
   0 -16   1    2.91    4.17   0
   0   5  -3   69.55    2.78   0
   1 -19  -1    9.42    4.79   0
   1   4  -8   62.96    7.39   0
   2 -19  -3    4.37    3.19   0
   2 -17  -2   -6.13    2.74   0
   2 -13  -1   11.36    2.24   0
   2   0  -9   27.03    7.26   0
   2   1  -8    0.84    6.46   0
   3  -5  -9   27.64    6.38   0
   3  -3  -7   64.06    4.98   0
   3  -3  -5  650.97    7.43   0
  -9  -1   3   21.10    6.06   0
  -8  -8   4    0.20    8.26   0
  -8  -7   4    2.65    7.29   0
  -7 -12   4    4.74    9.30   0
  -7  -8   4    0.88    7.16   0
  -7  -7   4    1.96    6.67   0
  -7  -6   4   -0.19    4.32   0
  -7   0   3   -2.33    3.85   0
  -6 -13   4    8.46    6.48   0
  -6 -12   4    0.58    8.13   0
  -6 -11   4   45.17    8.13   0
  -6 -10   4   42.55    7.99   0
  -6  -9   4   -5.67    6.52   0
  -6  -8   4   89.01    7.34   0
  -6  -7   4   55.99    6.35   0
  -5  -1   3  191.72    4.95   0
  -4 -17   3  -10.97    7.74   0
  -4  -2   3   24.47    2.72   0
  -3 -15   3   22.58    6.35   0
  -2 -18   2    5.19    6.85   0
  -1 -19   1   10.58    5.99   0
  -1 -14   2   58.33    5.14   0
  -1   6  -2   82.00    2.94   0
   0  -4   1    2.43    2.11   0
   0   4  -2 1554.81    7.70   0
   0   6  -9   12.27    8.53   0
   0   6  -4  117.04    3.92   0
   0   7  -7  265.05    8.70   0
   0   7  -6   12.98    5.30   0
   1 -15   0   60.71    3.74   0
   1   3  -3  512.74    5.85   0
   1   4  -9  -13.23    7.90   0
   1   4  -4  482.52    6.81   0
   1   5  -7   57.22    6.44   0
   2 -12  -1   33.19    2.32   0
   2   1  -9   71.87    7.85   0
   2   2  -6   66.30    5.32   0
   3  -7  -3   70.01    1.96   0
   3  -4  -9    9.57    6.43   0
   3  -4  -4  369.60    4.63   0
   3  -3  -8    3.12    5.59   0
   3  -2  -7    9.85    4.57   0
  -9   5   1    3.14    3.43   0
  -9   7   0    5.69    2.18   0
  -7 -11   4    6.40    6.59   0
  -7 -10   4   -9.07    7.95   0
  -7  -9   4   -6.17    7.31   0
  -5  10  -2   73.43    3.09   0
  -5  12  -5   16.42    4.84   0
  -4 -16   3   16.35    7.14   0
  -4  11  -4   23.49    3.95   0
  -3 -14   3   50.43    6.58   0
  -3  -5   3  181.52    4.41   0
  -3  11  -7   63.89    7.52   0
  -3  11  -6    9.16    5.77   0
  -2 -17   2   10.40    6.20   0
  -2  10  -7   24.88    6.88   0
  -2  10  -6   55.68    6.29   0
  -1 -13   2   28.99    4.82   0
  -1  -6   2   86.31    3.45   0
  -1   8  -4  168.53    5.38   0
   0 -19   0    1.87    5.12   0
   0 -15   1   12.42    4.09   0
   0   7  -8   17.26    7.36   0
   0   7  -5  342.62    7.49   0
   1   5  -8   19.31    7.31   0
   1   5  -6  111.30    4.98   0
  -9  -2   3   -4.02    5.91   0
  -8  -1   3   21.83    5.16   0
  -7  -1   3    4.92    4.88   0
  -6  -1   3  209.57    5.71   0
  -6  12  -4    5.66    3.74   0
  -4 -15   3    9.36    6.79   0
  -4  -3   3  125.84    4.45   0
  -3 -19   2   12.23    7.55   0
  -3 -13   3   17.08    4.10   0
  -3 -12   3   23.85    5.82   0
  -3  -7   3   90.39    5.13   0
  -3  -6   3   43.90    3.47   0
  -3  11  -5   67.82    5.51   0
  -2  -2   2  628.77    5.17   0
  -2  10  -5   10.59    4.76   0
  -1 -18   1    5.05    5.48   0
  -1 -12   2   87.24    4.91   0
  -1 -11   2   34.35    4.27   0
  -1  -7   2   30.93    3.17   0
  -1   9  -8   33.08    8.27   0
  -1   9  -7   70.80    5.52   0
  -1   9  -6   17.50    5.69   0
   0 -14   1    0.54    3.75   0
   0   7  -9    5.22    8.78   0
   1 -18  -1    2.57    3.86   0
   1 -14   0   17.75    3.12   0
   1   5  -9   82.36    8.76   0
   1   5  -5  109.22    4.36   0
   2 -11  -1   18.07    1.71   0
   2   0  -3   70.70    2.32   0
   2   2  -9   -1.39    7.79   0
   2   3  -7   16.83    5.60   0
   2   3  -6   79.79    5.45   0
   3  -2  -5   78.33    4.09   0
   3  -1  -7   33.89    4.92   0
  -9  -3   3   30.30    7.22   0
  -9   2   2   42.58    4.61   0
  -8  -2   3   12.29    5.90   0
  -5 -16   3    3.10    8.65   0
  -5  -2   3    7.28    3.58   0
  -5   9  -1  136.08    2.69   0
  -5  12  -4   25.64    4.84   0
  -4 -14   3    1.52    6.59   0
  -4  -4   3   30.96    3.98   0
  -3 -18   2   44.20    8.00   0
  -3 -11   3   25.88    3.89   0
  -3 -10   3   60.71    5.59   0
  -3  -9   3  265.19    7.07   0
  -3  -8   3   81.71    4.92   0
  -3   0   2    1.38    2.18   0
  -2 -20   1    1.25    7.48   0
  -2 -16   2   25.74    5.80   0
  -2   9  -3   56.49    3.71   0
  -1 -10   2  407.74    6.01   0
  -1  -9   2   17.35    3.42   0
  -1  -8   2   59.83    3.01   0
  -1   9  -5   35.61    5.10   0
   0 -18   0    7.33    4.56   0
   0 -13   1  541.19    7.34   0
   0  -5   1   68.82    2.60   0
   0   8  -7    9.93    6.42   0
   1 -13   0   30.55    3.44   0
   1   6  -7   18.96    6.54   0
   1   6  -6   27.25    5.24   0
   2 -16  -2    8.21    2.61   0
   2 -10  -1   39.37    1.79   0
   2  -2  -2  643.12    4.06   0
   2   3  -8    1.62    5.96   0
   3  -6  -3   44.42    1.88   0
   3  -3  -4   46.52    2.68   0
   3  -2  -9   25.08    7.05   0
   3  -1  -8   33.05    6.28   0
  -9  -4   3   17.69    6.54   0
  -7  -2   3   -0.32    4.49   0
  -6  -2   3   10.31    4.12   0
  -5 -15   3   14.60    8.03   0
  -5  -3   3  374.72    6.91   0
  -5   2   2    7.44    2.75   0
  -5   5   1   99.43    1.98   0
  -4 -13   3  106.43    7.38   0
  -4  -5   3   84.95    4.66   0
  -3  12  -7   16.18    6.68   0
  -2 -15   2   39.22    6.19   0
  -2  -3   2   44.32    3.02   0
  -2  10  -4    8.31    4.38   0
  -2  11  -8    2.33    7.47   0
  -2  11  -7   11.28    6.81   0
  -1 -17   1   46.11    6.03   0
   0 -12   1    3.37    3.44   0
   0   6  -3   -0.09    2.26   0
   0   7  -4   -1.11    2.77   0
   0   8  -8   22.15    5.60   0
   0   8  -6  144.54    5.69   0
   1 -17  -1   43.09    4.46   0
   1  -5   0    1.59    1.31   0
   1   5  -4   95.02    4.65   0
   1   6  -8    7.17    5.59   0
   2 -18  -3    6.35    3.32   0
   2  -9  -1   13.35    1.40   0
   2   3  -5  152.92    5.38   0
   2   4  -7   22.69    5.89   0
   3  -1  -9   18.76    7.55   0
   3  -1  -5  167.91    4.95   0
   3   0  -8   -2.30    5.87   0
   3   0  -7    8.74    5.22   0
   3   0  -6   -4.19    4.45   0
  -9  -5   3   -5.02    7.46   0
  -8  -3   3   -2.52    5.79   0
  -8   2   2   24.41    4.62   0
  -8   5   1   11.04    2.89   0
  -6 -15   3   59.93    9.10   0
  -6  -3   3   42.54    4.58   0
  -5 -14   3    6.81    7.41   0
  -4 -18   2   12.10    8.42   0
  -4 -12   3   26.74    6.02   0
  -4 -11   3   54.09    6.19   0
  -4  -6   3   50.59    4.81   0
  -4   1   2   67.60    2.65   0
  -4  10  -2  107.53    3.54   0
  -4  11  -3   75.35    4.08   0
  -3 -17   2    2.32    4.96   0
  -3  12  -6   21.94    6.18   0
  -2 -19   1   26.86    6.96   0
  -2 -14   2  108.41    6.27   0
  -2  11  -6    0.54    4.18   0
  -1 -20   0   -1.00    6.33   0
  -1 -16   1   -3.37    5.26   0
  -1   8  -3   29.61    3.26   0
  -1  10  -8   21.08    8.32   0
  -1  10  -6  143.87    7.37   0
   0 -20  -1    1.11    5.46   0
   0 -17   0   -6.14    4.24   0
   0 -11   1  141.23    4.19   0
   0  -6   1   -2.44    2.16   0
   0   8  -9   -9.56    6.63   0
   0   8  -5    3.96    4.79   0
   1 -12   0  114.75    3.44   0
   1   4  -3   88.06    3.62   0
   1   6  -9   53.77    7.63   0
   1   6  -5  109.70    5.37   0
   2   1  -3  699.34    6.26   0
   3  -5  -3  169.96    2.80   0
   3  -2  -4   44.00    2.86   0
   3   0  -9   20.94    7.40   0
   4  -9  -7   -0.48    4.46   0
   4  -7  -7   27.25    4.84   0
  -9  -6   3   24.90    7.47   0
  -9   1   2    8.11    4.81   0
  -8  -4   3    9.10    6.05   0
  -7 -13   3    5.27    8.52   0
  -7  -3   3   24.79    4.79   0
  -7   2   2   86.58    4.55   0
  -6 -14   3   -8.83    6.93   0
  -6 -13   3   19.37    8.12   0
  -6   2   2   18.92    3.18   0
  -5 -13   3   46.62    5.86   0
  -5 -12   3   27.76    6.97   0
  -5  -4   3   74.97    3.93   0
  -4 -10   3   57.49    4.75   0
  -4  -9   3  124.07    6.22   0
  -4  -8   3  164.72    6.22   0
  -4  -7   3  323.67    6.59   0
  -4  12  -4    9.23    4.26   0
  -3 -16   2   39.95    7.24   0
  -3  -1   2  328.12    4.43   0
  -3  12  -5    2.65    4.99   0
  -2 -18   1    7.49    6.24   0
  -2 -13   2   -9.05    4.99   0
  -2  -4   2  445.99    5.56   0
  -2  11  -5   -0.51    5.04   0
  -1  -1   1 1115.14    4.90   0
   0 -10   1    7.25    2.80   0
   0  -9   1  677.83    6.35   0
   0  -8   1    6.21    2.55   0
   0  -7   1  622.10    5.48   0
   0   3  -1 1397.43    5.89   0
   0   5  -2    4.30    2.55   0
   0   9  -8   12.23    8.23   0
   0   9  -7   42.91    7.23   0
   1 -19  -2   11.39    4.86   0
   1 -11   0  197.26    3.92   0
   1   7  -8   27.54    7.76   0
   1   7  -7   17.01    6.46   0
   1   7  -6   56.12    5.98   0
   2   4  -9   18.40    7.91   0
   3   0  -5   21.74    3.85   0
   3   1  -8   41.32    6.83   0
   3   1  -7   35.27    5.49   0
   3   1  -6   28.61    4.82   0
   4 -11  -7    9.44    3.86   0
   4  -9  -6    8.19    3.31   0
   4  -8  -8   46.80    5.15   0
   4  -8  -6  124.90    4.62   0
   4  -7  -8    9.55    5.07   0
   4  -7  -6   -3.39    3.72   0
   4  -6  -7   29.12    4.18   0
  -9   4   1   -2.44    4.13   0
  -8 -10   3    0.27    8.78   0
  -8  -9   3   -0.16    7.47   0
  -8  -8   3    4.94    7.44   0
  -8  -7   3   12.58    7.24   0
  -8  -6   3    4.64    6.85   0
  -8  -5   3    3.15    6.32   0
  -7 -12   3   -2.90    8.55   0
  -7  -5   3  104.15    6.42   0
  -7  -4   3    5.75    4.93   0
  -7  12  -3    1.93    3.13   0
  -6 -12   3   18.85    8.16   0
  -6  -5   3   66.43    5.26   0
  -6  -4   3    3.12    4.42   0
  -5 -11   3  138.99    7.84   0
  -5 -10   3   28.18    6.38   0
  -5  -9   3   18.50    6.05   0
  -5  -7   3   38.95    5.32   0
  -5  -6   3   47.50    5.18   0
  -5  -5   3  111.22    4.52   0
  -4 -17   2   12.40    7.19   0
  -3 -15   2   26.06    6.16   0
  -2 -12   2  102.24    5.74   0
  -2  12  -7   38.86    7.56   0
  -1 -15   1   16.20    4.62   0
  -1   7  -2   31.76    2.70   0
  -1  10  -5  101.70    5.70   0
   0 -16   0    8.84    4.69   0
   0   9  -6   -8.81    5.23   0
   1 -16  -1    4.84    4.05   0
   1 -10   0  248.04    3.98   0
   1   0  -1   -2.22    1.46   0
   2   3  -4   82.20    4.27   0
   2   5  -8   36.46    7.72   0
   2   5  -7   10.89    6.25   0
   3  -1  -4   43.56    3.48   0
   3   1  -9   -2.03    7.97   0
   4 -10  -6   15.47    3.34   0
   4  -6  -6   28.97    4.04   0
   4  -5  -8   -0.29    5.50   0
  -9   0   2   -9.83    4.96   0
  -8   1   2   19.93    4.24   0
  -7 -11   3   33.11    6.73   0
  -7 -10   3    1.82    7.43   0
  -7  -9   3   34.25    8.32   0
  -7  -8   3    3.87    7.02   0
  -7  -7   3   27.94    6.93   0
  -7  -6   3   -4.03    6.07   0
  -7  11  -2   11.77    2.35   0
  -6 -11   3    4.69    5.04   0
  -6 -10   3   27.09    6.96   0
  -6  -9   3   55.29    7.10   0
  -6  -8   3    1.82    5.99   0
  -6  -7   3  108.69    7.09   0
  -6  -6   3    7.00    5.36   0
  -6   5   1  138.23    2.84   0
  -5 -17   2    0.24    8.70   0
  -5  -8   3   50.10    4.64   0
  -5   1   2   43.39    3.35   0
  -4 -16   2   -9.68    7.45   0
  -3 -19   1   15.78    8.11   0
  -3 -14   2   57.99    6.20   0
  -3   3   1  490.02    2.88   0
  -3   8  -1  185.41    3.00   0
  -3  13  -7    4.33    7.44   0
  -2 -17   1   14.39    6.17   0
  -2 -11   2   28.06    4.62   0
  -2 -10   2   23.12    4.36   0
  -2  -5   2  436.96    5.75   0
  -2  12  -6   54.20    6.66   0
  -1  11  -8   25.11    8.72   0
  -1  11  -7   46.28    7.90   0
   0 -19  -1   -0.29    4.97   0
   0   7  -3 1134.68    9.06   0
   0   8  -4  235.70    5.23   0
   0   9  -5   82.00    5.80   0
   1  -9   0    1.24    1.93   0
   1  -7   0   25.47    1.99   0
   1   6  -4   55.22    3.51   0
   1   7  -5   14.48    4.96   0
   1   8  -7    7.42    6.20   0
   2  -1  -2  309.12    3.22   0
   2   5  -9   32.62    8.56   0
   2   5  -6  206.22    6.07   0
   3   1  -5  154.67    5.33   0
   3   2  -9   11.94    7.53   0
   3   2  -8  147.45    7.92   0
   3   2  -7   12.11    4.18   0
   3   2  -6   30.77    4.76   0
   4 -11  -6    1.35    3.10   0
   4  -4  -8   12.78    5.54   0
   4  -4  -7   14.86    4.44   0
  -7   1   2   12.48    4.28   0
  -5 -16   2   19.00    8.08   0
  -5  12  -3   39.73    3.79   0
  -5  13  -4   24.04    5.22   0
  -4 -15   2   34.39    6.93   0
  -4   0   2 1842.53    9.51   0
  -3 -13   2    9.11    5.48   0
  -3  -2   2  953.63    7.23   0
  -3   6   0   38.18    0.95   0
  -3  11  -3   31.30    3.64   0
  -3  13  -6    4.01    6.35   0
  -2 -20   0   29.18    7.63   0
  -2  -9   2  154.73    5.24   0
  -2  -8   2  860.02    8.73   0
  -2  -7   2   90.88    4.04   0
  -2  -6   2  911.51    7.67   0
  -2   7  -1  619.04    4.72   0
  -1 -14   1    8.10    4.45   0
  -1  11  -6   44.37    5.18   0
   0 -15   0    4.35    4.50   0
   0  10  -8   30.56    8.56   0
   0  10  -7  -12.56    7.09   0
   1   3  -2  162.53    3.09   0
   1   5  -3  652.48    6.81   0
   1   8  -6   45.10    6.26   0
   2 -17  -3   19.05    3.34   0
   2   6  -8  137.11    9.08   0
   2   6  -7   38.86    6.60   0
   4  -4  -6    3.48    3.56   0
   4  -3  -8   34.10    5.87   0
   4  -3  -7   14.01    4.69   0
  -9  -1   2   10.64    5.46   0
  -8   0   2   77.72    5.63   0
  -8   7   0    6.83    2.23   0
  -6 -16   2  -10.23    8.78   0
  -6   1   2   97.82    3.88   0
  -5  11  -2   12.61    2.63   0
  -4   9  -1  139.41    2.73   0
  -4  14  -6   22.41    7.28   0
  -3 -18   1    5.83    5.48   0
  -3 -12   2  186.47    6.86   0
  -2 -16   1   39.84    6.15   0
  -1 -13   1   17.85    4.41   0
  -1   9  -3  155.87    4.68   0
  -1  11  -5   96.91    5.96   0
   0  10  -6    1.50    6.12   0
   2   4  -4  333.85    6.24   0
   3  -3  -3  345.33    4.12   0
   3   0  -4   -1.93    2.85   0
   3   3  -9   40.64    8.57   0
   4 -12  -6   50.83    3.00   0
   4  -9  -5   32.63    2.62   0
   4  -8  -5    4.34    2.58   0
   4  -6  -5    7.09    3.15   0
   4  -2  -8   14.63    5.97   0
   4  -2  -7   27.83    5.14   0
  -9  -2   2   34.41    6.41   0
  -6 -15   2   -1.95    8.55   0
  -5 -15   2   17.58    5.57   0
  -4 -18   1  -11.70    7.08   0
  -4 -14   2   75.47    5.58   0
  -4  -1   2   57.14    3.03   0
  -4  12  -3   41.39    4.39   0
  -4  13  -4    0.55    5.02   0
  -3 -17   1   30.59    7.11   0
  -3 -11   2   31.36    5.09   0
  -3  -3   2   71.28    3.60   0
  -3  10  -2  202.48    4.04   0
  -3  13  -5    9.13    5.38   0
  -2 -19   0    7.69    6.65   0
  -2   9  -2  145.52    3.65   0
  -1 -12   1   30.89    4.07   0
  -1  -2   1  992.26    5.31   0
   0 -18  -1    5.33    4.30   0
   0   6  -2 1267.25    7.98   0
   0   9  -4   -6.66    3.88   0
   1   7  -4   77.28    4.96   0
   1   8  -5   87.69    5.72   0
   1   9  -8   40.37    8.18   0
   2   7  -8   -2.20    7.76   0
   3   2  -5   79.39    3.98   0
   3   3  -6   10.46    3.62   0
   3   4  -8   36.34    7.96   0
   3   4  -7   -2.75    5.91   0
   4 -10  -5    8.27    2.43   0
   4  -5  -5   68.50    3.23   0
   4  -2  -6   20.14    4.17   0
   4  -1  -8   28.62    6.55   0
  -9  -3   2    7.85    6.10   0
  -8  -1   2   15.29    4.89   0
  -7 -14   2   -4.16    9.32   0
  -7   0   2   -5.09    3.81   0
  -6 -14   2    8.03    8.00   0
  -6   0   2  292.98    5.94   0
  -5 -14   2   -8.15    6.81   0
  -5   0   2   -2.57    2.58   0
  -4 -13   2    9.06    4.47   0
  -3 -10   2  206.95    6.50   0
  -3  -4   2  869.78    7.74   0
  -2 -15   1  144.64    6.36   0
  -2  13  -6    7.86    6.67   0
  -1  12  -6   45.50    6.68   0
   0 -20  -2   22.53    5.66   0
   0 -14   0   50.14    4.06   0
   0  10  -5   -1.25    5.06   0
   0  11  -8   -3.45    6.50   0
   0  11  -7   11.69    7.74   0
   1   9  -6   24.81    5.98   0
   2   0  -2   28.76    2.07   0
   2   3  -3  192.36    4.37   0
   2   6  -5  245.03    6.94   0
   2   7  -9   49.29    9.36   0
   2   7  -7   98.65    5.94   0
   3  -2  -3   21.80    2.32   0
   3   1  -4   63.70    3.71   0
   3   4  -9    5.56    7.92   0
   4   0  -8  109.96    7.52   0
   4   0  -7   28.40    6.15   0
  -9  -7   2  -17.15    7.37   0
  -9  -6   2   47.44    8.33   0
  -9  -5   2   -5.94    7.38   0
  -9  -4   2   54.15    6.62   0
  -9   6   0   15.76    3.38   0
  -8  -2   2   27.39    5.34   0
  -8   9  -1   16.26    1.62   0
  -7 -13   2   16.06    8.51   0
  -6 -13   2  -22.79    7.83   0
  -5 -13   2   11.93    6.57   0
  -4 -17   1   15.37    7.94   0
  -4 -12   2   43.34    4.65   0
  -4  -2   2  118.23    3.88   0
  -4  11  -2   35.18    3.14   0
  -4  14  -5    6.70    5.80   0
  -3 -16   1   12.40    6.34   0
  -3  -9   2   23.58    3.46   0
  -3  -8   2  179.51    5.59   0
  -3  -7   2   21.64    4.33   0
  -3  -6   2   57.06    4.28   0
  -3  -5   2   91.50    4.27   0
  -2 -18   0    9.61    6.43   0
  -2  12  -4  105.84    5.58   0
  -1   6  -1  203.85    3.34   0
   0 -17  -1   47.58    5.25   0
   0   8  -3    3.28    2.52   0
   0  11  -6    5.66    6.46   0
   1   4  -2  116.91    3.48   0
   1   6  -3  145.29    4.53   0
   2   5  -4   12.46    4.19   0
   2   7  -6   52.59    4.55   0
   2   8  -8    8.65    7.88   0
   3   3  -5  630.46    8.72   0
   3   5  -9   27.15    9.44   0
   4 -13  -6    4.32    2.38   0
   4  -3  -5   85.93    3.90   0
   4  -1  -6   78.67    4.82   0
   4   1  -8   35.66    6.67   0
  -8 -11   2    4.90    6.84   0
  -8 -10   2   13.21    8.41   0
  -8  -3   2    9.74    5.72   0
  -7 -12   2    5.73    7.84   0
  -7  -1   2    6.37    4.07   0
  -6 -12   2  101.02    8.29   0
  -6  -1   2  126.43    4.83   0
  -6  14  -4   28.63    4.70   0
  -5 -17   1   30.84    9.21   0
  -5 -12   2   69.75    6.93   0
  -5  -1   2   55.22    3.72   0
  -4 -11   2   33.61    4.23   0
  -4 -10   2   65.23    6.02   0
  -3 -19   0   -1.47    7.66   0
  -3  13  -4    8.48    4.78   0
  -1 -19  -1   14.22    5.87   0
  -1 -16   0  118.91    5.92   0
  -1 -10   1   36.65    3.62   0
  -1  -3   1 2027.42    7.90   0
  -1   3   0 1719.77    3.48   0
  -1  11  -4   18.09    4.59   0
  -1  12  -5   37.78    5.90   0
  -1  13  -7    5.53    7.68   0
   0 -13   0    5.59    3.52   0
   0   4  -1    2.93    2.15   0
   0  12  -8   18.33    9.16   0
   1 -19  -3   12.05    5.23   0
   1 -17  -2    1.55    3.74   0
   1   9  -5   44.27    5.53   0
   1  10  -7   14.59    7.33   0
   2 -18  -4   -0.92    3.54   0
   2   8  -7   16.44    6.80   0
   4 -11  -5   12.55    2.12   0
   4  -2  -5    9.61    3.44   0
   4   0  -6  129.14    5.52   0
   4   1  -7   38.32    5.82   0
  -9   2   1   -9.00    4.55   0
  -8  -9   2    9.37    5.73   0
  -8  -8   2   21.67    7.63   0
  -8  -7   2    7.56    7.25   0
  -8  -6   2   44.40    7.14   0
  -8  -5   2   30.53    6.49   0
  -7 -11   2    5.22    6.00   0
  -7 -10   2   -9.00    7.30   0
  -7  -2   2  106.20    5.58   0
  -6 -11   2   -5.21    6.43   0
  -6  13  -3   38.21    3.90   0
  -5 -11   2    3.23    5.73   0
  -5 -10   2   82.00    6.24   0
  -5  -2   2   16.12    3.51   0
  -5   4   1   23.81    1.88   0
  -5  13  -3   34.16    4.31   0
  -5  14  -4   26.96    5.26   0
  -4 -16   1   42.31    7.18   0
  -4  -9   2   18.97    5.14   0
  -4  -4   2  303.08    5.76   0
  -4  -3   2   34.67    2.80   0
  -3 -15   1   59.21    5.26   0
  -3  12  -3   22.55    3.76   0
  -2 -20  -1    0.15    7.43   0
  -2 -17   0    4.63    5.66   0
  -2 -13   1   28.15    4.82   0
  -2  14  -6   38.13    6.81   0
  -1  -9   1  272.93    5.08   0
  -1  10  -3    8.10    3.62   0
   0 -19  -2   -0.03    5.06   0
   0  10  -4  155.96    5.83   0
   0  11  -5   78.28    6.21   0
   0  12  -7   -3.04    7.59   0
   1   8  -4  125.06    4.50   0
   1  10  -6  132.65    7.64   0
   2 -16  -3   40.53    3.03   0
   2 -13  -2   -1.08    2.11   0
   2   7  -5  113.28    6.11   0
   2   8  -6   43.87    6.48   0
   3 -16  -5    7.16    2.05   0
   3  -1  -3  146.13    3.28   0
   3   2  -4   52.09    3.89   0
   3   4  -5   14.64    4.70   0
   3   6  -8   27.75    8.29   0
   3   6  -7    3.79    6.31   0
   4   2  -8   14.65    7.61   0
   4   2  -7   41.50    6.09   0
  -7  -9   2    2.50    6.26   0
  -7  -8   2   40.24    6.75   0
  -7  -7   2    1.07    5.84   0
  -7  -4   2   71.04    5.80   0
  -7  -3   2   -1.21    4.77   0
  -7  13  -3    3.64    3.19   0
  -6 -16   1   -4.01    8.89   0
  -6 -10   2   -6.56    5.92   0
  -6  -9   2   16.52    6.19   0
  -6  -3   2   98.52    5.36   0
  -6  -2   2   33.95    4.11   0
  -5 -16   1    4.67    7.37   0
  -5  -3   2   21.27    4.02   0
  -4 -15   1   23.74    6.41   0
  -4  -8   2   89.30    4.61   0
  -4  -7   2   22.39    4.88   0
  -4  -6   2  158.33    5.68   0
  -4  -5   2   32.10    4.26   0
  -3 -14   1   31.16    6.07   0
  -2 -12   1   48.28    4.87   0
  -1 -18  -1    5.64    5.42   0
  -1 -15   0   43.63    4.80   0
  -1  -8   1   41.79    2.56   0
  -1  -7   1  160.26    3.90   0
  -1  -6   1  211.35    4.02   0
  -1  -5   1  445.21    4.87   0
  -1  -4   1 1004.83    6.01   0
   0 -16  -1    4.17    3.89   0
   0 -12   0  226.30    4.93   0
   0   7  -2   -1.22    2.73   0
   0  12  -6    4.14    6.84   0
   1 -13  -1   12.57    2.58   0
   1  11  -8   22.23    8.82   0
   1  11  -7   51.13    8.50   0
   2   1  -2  307.83    4.02   0
   2   4  -3   60.30    3.76   0
   2   6  -4  151.82    5.52   0
   2   9  -8   65.86    7.15   0
   2   9  -7   11.99    7.37   0
   4  -1  -5  177.75    5.26   0
   4   1  -6   81.11    4.54   0
   4   3  -8   30.48    7.54   0
  -9   1   1   31.13    5.06   0
  -7  -6   2   26.83    6.21   0
  -7  -5   2   37.08    5.60   0
  -7   7   0   23.52    1.98   0
  -6 -15   1    9.14    8.63   0
  -6  -8   2   62.97    6.51   0
  -6  -7   2   -6.31    5.77   0
  -6  -6   2   16.92    5.62   0
  -6  -5   2   18.73    5.15   0
  -6  -4   2   22.71    4.77   0
  -5 -15   1    9.22    7.41   0
  -5  -8   2  100.61    5.07   0
  -5  -7   2   15.52    4.98   0
  -5  -6   2  137.35    6.21   0
  -5  -5   2   12.48    4.51   0
  -5  -4   2  319.85    6.65   0
  -4 -18   0   18.93    7.71   0
  -4  14  -4   41.61    4.77   0
  -4  15  -5   10.19    6.83   0
  -3  15  -6   10.24    6.50   0
  -2   0   1  216.59    3.07   0
  -2   5   0  135.16    1.37   0
  -2  10  -2   24.03    2.90   0
  -1 -20  -2    6.27    6.45   0
  -1  14  -7   48.93    8.83   0
   0 -11   0   -3.87    3.24   0
   0   9  -3  212.02    5.43   0
   1 -16  -2    5.31    4.10   0
   1   7  -3   11.74    2.83   0
   1  10  -5  107.38    6.49   0
   3 -14  -4    9.10    1.87   0
   3   0  -3    1.44    2.33   0
   3   3  -4   50.20    4.25   0
   3   7  -8   17.71    7.90   0
   4   0  -5   58.68    4.62   0
   4   2  -6   22.46    5.43   0
   5  -5  -8    5.85    6.11   0
  -9   0   1    6.01    5.61   0
  -9   5   0    2.66    3.91   0
  -9   8  -1    3.16    2.43   0
  -8   2   1   11.39    4.59   0
  -7 -14   1   -5.79    8.82   0
  -5  10  -1   61.73    1.99   0
  -4 -14   1   11.76    6.32   0
  -3 -17   0    6.99    6.63   0
  -3  11  -2   22.30    2.79   0
  -2 -16   0    5.11    3.76   0
  -2 -11   1   16.72    3.11   0
  -2  14  -5   -0.46    6.10   0
  -1   9  -2    8.58    2.62   0
  -1  12  -4   41.68    4.84   0
  -1  13  -5   42.04    6.04   0
   0 -18  -2   75.08    6.20   0
   0  12  -5    7.99    5.34   0
   0  13  -7   52.52    8.09   0
   1 -18  -3   30.07    5.00   0
   1   5  -2  333.67    4.41   0
   1   9  -4   36.45    4.75   0
   1  11  -6   37.14    6.59   0
   2   8  -5   45.67    4.18   0
   2  10  -8    0.36    9.06   0
   3   7  -7    8.65    5.11   0
   4  -7  -4   29.93    2.46   0
   4  -5  -4   80.48    2.78   0
   4  -4  -4   68.81    3.21   0
   4   4  -8   18.24    7.75   0
   5  -6  -7   -1.42    4.90   0
   5  -5  -7   74.57    5.59   0
   5  -4  -8   37.49    6.09   0
  -9  -1   1   32.87    6.33   0
  -8 -12   1   22.84    9.12   0
  -8   6   0   37.56    3.10   0
  -7 -13   1   23.57    8.26   0
  -6 -14   1    3.44    7.77   0
  -5 -14   1    4.78    6.48   0
  -5  12  -2   54.78    3.21   0
  -4 -17   0    6.79    6.93   0
  -4 -13   1  105.15    7.16   0
  -3 -12   1   60.19    5.98   0
  -2 -10   1   34.51    4.29   0
  -2  12  -3   55.59    4.38   0
  -2  15  -6   -1.93    7.24   0
  -1 -17  -1   42.35    5.44   0
  -1  11  -3  228.52    5.90   0
  -1  14  -6   11.15    6.51   0
   0 -15  -1    7.61    4.03   0
   0 -10   0   24.45    2.87   0
   0  11  -4    5.57    4.82   0
   0  13  -6    3.54    7.09   0
   1 -12  -1   32.68    2.51   0
   1  12  -7    7.79    8.19   0
   2   2  -2  681.48    5.77   0
   2   7  -4   67.18    3.86   0
   2  10  -7   14.44    5.77   0
   3   1  -3  149.53    3.87   0
   3   4  -4  400.69    7.04   0
   3   7  -6   -4.75    6.05   0
   4  -3  -4   16.97    2.49   0
   4   1  -5  155.51    5.54   0
   4   3  -6   40.52    5.52   0
   4   4  -7   10.00    4.98   0
   4   5  -8   -2.10    7.12   0
   5  -7  -7   18.09    4.67   0
   5  -4  -7   16.92    4.77   0
   5  -1  -8   -1.17    5.82   0
  -9  -8   1    5.51    8.31   0
  -9  -7   1   15.34    7.83   0
  -9  -2   1   13.16    5.61   0
  -8 -11   1   12.30    8.66   0
  -8   1   1   61.27    5.40   0
  -7 -12   1    2.83    7.06   0
  -6 -13   1   11.87    7.54   0
  -5 -17   0   14.33    8.58   0
  -5 -13   1    6.54    6.83   0
  -3 -19  -1   16.62    7.95   0
  -3 -16   0   19.40    6.51   0
  -3  13  -3    7.53    4.52   0
  -2 -15   0   26.25    5.02   0
  -1 -13   0   25.40    4.20   0
  -1   7  -1  165.79    3.40   0
   0   5  -1   71.06    2.65   0
   0  14  -7   -5.54    8.18   0
   2 -17  -4   -1.00    3.86   0
   2   9  -5  104.48    6.52   0
   2  11  -8    5.89    9.39   0
   3   6  -5    5.65    3.58   0
   3   8  -7  -13.77    5.55   0
   4  -8  -4   58.19    2.15   0
   4  -2  -4  221.93    4.45   0
   4   2  -5   13.13    4.65   0
   4   4  -6    0.59    5.43   0
   4   5  -7   25.18    7.10   0
   5  -8  -7   19.04    4.41   0
   5  -2  -7   11.05    4.93   0
   5   0  -8    7.49    6.86   0
  -9  -6   1    7.96    7.70   0
  -9  -5   1   11.02    7.21   0
  -9  -4   1   -1.11    6.75   0
  -9  -3   1   33.87    6.60   0
  -8 -10   1   17.12    8.35   0
  -7 -11   1   69.35    8.25   0
  -7   2   1   26.01    3.94   0
  -6 -12   1   -8.01    6.68   0
  -5 -12   1    3.48    6.09   0
  -5  15  -4    6.59    4.50   0
  -4 -16   0   41.55    7.30   0
  -4 -12   1   17.59    5.93   0
  -3 -11   1  441.83    7.47   0
  -2  -8   1  161.06    4.74   0
  -2  -1   1 2038.83    7.68   0
  -1  14  -5   12.51    6.29   0
   0  -9   0   -5.38    2.31   0
   0   8  -2  548.23    6.24   0
   0  10  -3    6.50    3.84   0
   1  12  -6   36.63    5.40   0
   3   8  -6   47.05    6.82   0
   3   9  -8    4.91    8.78   0
   4  -1  -4   57.05    3.40   0
   4   6  -8   19.70    8.74   0
   5  -9  -7   46.58    4.54   0
   5  -5  -6   14.13    4.34   0
   5  -4  -6  153.64    5.78   0
   5  -1  -7    7.94    5.30   0
   5   0  -7    9.74    5.40   0
  -8  -9   1   10.97    7.27   0
  -8  -8   1   -2.73    6.82   0
  -8   0   1    9.03    4.58   0
  -7 -10   1    2.64    6.83   0
  -6 -16   0    1.51    8.63   0
  -6 -11   1   39.37    6.58   0
  -5 -16   0   -5.35    7.93   0
  -5  14  -3   -2.18    4.07   0
  -4 -11   1    9.96    5.36   0
  -4  10  -1   62.47    2.34   0
  -4  15  -4   12.75    5.06   0
  -3 -15   0    9.31    5.79   0
  -2 -17  -1   12.40    6.68   0
  -2 -14   0   31.26    5.05   0
  -2  -7   1  606.39    6.85   0
  -2  14  -4   37.56    5.38   0
  -2  15  -5   44.60    6.69   0
  -1 -16  -1   10.63    4.78   0
  -1  13  -4   15.48    4.67   0
   0 -19  -3   10.21    5.33   0
   0 -17  -2    0.31    4.34   0
   0 -14  -1   -6.20    3.53   0
   0  12  -4  131.98    6.25   0
   0  13  -5    2.21    5.83   0
   0  14  -6   20.84    7.69   0
   1 -11  -1   97.63    2.90   0
   2   3  -2   30.46    3.11   0
   2   6  -3   28.26    3.17   0
   3   2  -3   13.16    2.48   0
   3   5  -4  105.05    4.37   0
   3   9  -7    8.41    6.07   0
   4   0  -4  206.46    5.11   0
   4   3  -5   85.79    5.66   0
   4   5  -6   31.98    6.38   0
   5  -7  -6   15.80    3.67   0
   5  -6  -6   -5.38    3.45   0
   5  -3  -6   23.97    4.29   0
   5  -2  -6  138.81    5.51   0
   5   1  -7   16.58    5.90   0
   5   2  -8   16.70    7.97   0
  -8  -7   1   87.97    7.92   0
  -8  -6   1   13.14    6.37   0
  -8  -2   1    8.00    5.02   0
  -8  -1   1   78.73    5.66   0
  -7  -9   1   57.36    7.08   0
  -7   1   1   25.18    3.78   0
  -6 -15   0    5.11    7.81   0
  -6   2   1   20.22    3.10   0
  -6  14  -3    2.41    3.70   0
  -5 -11   1   38.68    6.21   0
  -4 -18  -1   -1.81    7.57   0
  -4 -15   0   27.94    6.68   0
  -4 -10   1   61.25    5.48   0
  -4  14  -3   15.43    4.70   0
  -3  -9   1   56.07    5.14   0
  -3   1   1   39.76    1.91   0
  -3  16  -5   -4.82    7.12   0
  -2 -19  -2    0.67    7.33   0
  -2  -6   1   30.80    3.22   0
  -2  -5   1  679.96    6.45   0
  -2  -3   1  159.85    3.57   0
  -2  -2   1    5.47    1.78   0
  -2  11  -2   30.22    3.22   0
  -1 -18  -2   14.17    5.44   0
  -1  10  -2  418.62    5.83   0
  -1  12  -3   57.86    4.67   0
   0  -8   0  393.80    4.58   0
   1   9  -3  151.07    5.24   0
   1  12  -5   24.79    6.30   0
   1  13  -6    5.00    7.69   0
   2  11  -6   -1.77    6.34   0
   2  12  -7   28.98    8.13   0
   3  10  -8   69.68    9.76   0
   4  -9  -4    9.93    1.56   0
   4   4  -5   30.95    5.11   0
   5 -10  -7   16.86    3.91   0
   5  -1  -6    4.27    4.63   0
   5   2  -7   19.58    6.37   0
   5   3  -8   12.72    7.54   0
  -9   3   0   11.36    5.06   0
  -8  -5   1    9.52    5.95   0
  -8  -4   1   10.98    5.69   0
  -8  -3   1    7.77    5.18   0
  -8   5   0    4.49    3.21   0
  -7 -14   0    7.89    8.71   0
  -7  -8   1   18.91    6.21   0
  -7   0   1   10.62    4.38   0
  -6 -10   1   -4.51    4.66   0
  -5 -15   0   -1.89    6.93   0
  -5 -10   1   45.04    6.15   0
  -5   2   1  333.44    4.59   0
  -3 -14   0    5.47    5.45   0
  -3  -8   1  214.23    5.97   0
  -3  12  -2  178.95    4.66   0
  -3  15  -4   -5.76    4.92   0
  -2 -13   0   35.73    4.89   0
  -2  -4   1   11.91    2.12   0
  -1 -11   0  201.89    5.09   0
   0  11  -3   57.52    4.73   0
   1  11  -4   16.30    5.13   0
   1  14  -7   44.78    9.66   0
   2 -11  -2   29.92    2.19   0
   3   3  -3  357.96    5.74   0
   3   6  -4   71.57    5.24   0
   3   8  -5   25.43    5.71   0
   3  10  -7   -1.18    7.78   0
   4   1  -4   42.92    4.26   0
   4   7  -7   22.12    7.40   0
   4   8  -8   29.87    9.23   0
   5  -8  -6   54.43    3.85   0
   5   0  -6    1.62    4.54   0
  -8 -12   0    7.12    9.30   0
  -7 -13   0   23.69    7.97   0
  -7  -7   1   -2.72    5.79   0
  -7  -6   1    7.27    5.50   0
  -7  -1   1   20.04    4.26   0
  -7   6   0    1.07    2.28   0
  -6 -14   0   30.50    8.14   0
  -6  -9   1   17.96    4.69   0
  -6  -8   1   21.27    5.42   0
  -6   1   1  191.65    4.84   0
  -5 -14   0    5.31    6.61   0
  -5  -9   1  148.29    6.51   0
  -5   7   0   11.92    1.10   0
  -4 -14   0  129.12    7.61   0
  -4  -9   1  137.77    4.95   0
  -3 -17  -1   26.06    6.36   0
  -3  -7   1  205.08    5.65   0
  -3   0   1   -0.46    2.00   0
  -3  14  -3   47.37    5.10   0
  -2 -16  -1   25.06    5.51   0
  -1  14  -4   -0.95    5.10   0
  -1  15  -5    6.20    6.71   0
  -1  16  -6    9.22    8.14   0
   0 -16  -2   61.75    4.81   0
   0 -13  -1  472.26    6.65   0
   0  -7   0    4.63    2.12   0
   0   9  -2   -0.46    3.11   0
   0  14  -5   -1.94    6.28   0
   0  15  -6  -16.33    7.80   0
   1 -14  -2   41.29    3.75   0
   1 -10  -1   30.20    2.61   0
   1   3  -1 1989.17    7.96   0
   2   4  -2  386.09    5.30   0
   2   7  -3    3.99    2.98   0
   2  12  -6   23.55    7.96   0
   4   2  -4  224.50    5.81   0
   4   8  -7   15.01    7.43   0
   5   1  -6    3.47    4.85   0
   5   3  -7   45.36    6.36   0
   5   4  -8   33.73    8.19   0
  -9   2   0    6.12    5.21   0
  -9   7  -1   12.95    3.62   0
  -8 -11   0    6.14    8.64   0
  -7  -5   1   57.79    6.22   0
  -7  -4   1   46.71    5.47   0
  -7  -3   1  107.42    6.07   0
  -7  -2   1   32.34    4.68   0
  -6  -7   1   95.42    6.31   0
  -5 -17  -1   53.87    8.62   0
  -5  -8   1   13.32    4.91   0
  -4 -17  -1   -5.65    5.14   0
  -4  -8   1    5.54    4.61   0
  -4   1   1  389.82    4.30   0
  -3  -6   1   18.15    3.54   0
  -2 -18  -2   11.98    6.03   0
  -2 -12   0  221.29    6.21   0
  -2  16  -5   21.74    6.13   0
  -1 -19  -3   15.28    7.11   0
  -1 -17  -2    0.55    5.88   0
  -1 -10   0  245.99    4.99   0
   0 -18  -3   -2.55    5.05   0
   0  13  -4   14.17    4.98   0
   1 -18  -4   21.76    5.26   0
   1  13  -5   33.94    7.06   0
   1  14  -6   11.77    7.62   0
   2 -16  -4   -3.37    3.67   0
   2  13  -7    8.00    8.70   0
   3   4  -3  226.10    5.25   0
   3   7  -4   36.78    5.20   0
   3   9  -5  222.95    7.94   0
   3  10  -6   22.48    5.40   0
   3  11  -7   36.71    9.02   0
   4   7  -6   -4.04    6.17   0
   5  -9  -6   -3.78    2.80   0
   5  -4  -5   23.47    3.74   0
   5  -3  -5  101.06    4.71   0
   5   2  -6  140.85    6.75   0
   5   4  -7   12.74    7.05   0
   5   5  -8   12.60    8.64   0
  -9  -8   0    9.30    7.86   0
  -9  -7   0    4.79    7.56   0
  -9   1   0   -6.14    5.23   0
  -8 -10   0  -12.62    7.56   0
  -7 -12   0   13.90    8.26   0
  -6 -16  -1   -4.08    9.14   0
  -6 -13   0    4.78    5.57   0
  -6  -6   1   18.76    5.28   0
  -6  -5   1  131.19    5.94   0
  -6  -1   1  160.19    5.74   0
  -6   0   1   56.98    3.89   0
  -5 -13   0  -11.59    6.41   0
  -5  -7   1   20.20    5.01   0
  -5   1   1  129.91    3.48   0
  -4 -13   0    5.31    5.60   0
  -4  -7   1  306.16    6.64   0
  -4  16  -4   14.57    5.40   0
  -3 -16  -1    7.06    6.18   0
  -3  -5   1  446.42    6.07   0
  -3  -1   1   43.56    2.64   0
  -3  10  -1   42.54    2.22   0
  -1 -14  -1   11.90    4.57   0
  -1  13  -3   58.56    5.10   0
   0  -6   0  324.29    3.68   0
   1  12  -4   58.74    5.84   0
   2   8  -3   -3.94    4.34   0
   2  10  -4   10.18    5.09   0
   4   3  -4   22.70    4.04   0
   4   6  -5    7.65    5.40   0
   5  -2  -5   25.97    3.90   0
   5  -1  -5   83.23    4.94   0
   5   3  -6   30.12    5.91   0
   5   6  -8   12.28    9.07   0
  -9  -6   0   32.75    8.28   0
  -9  -5   0    9.88    6.81   0
  -9   0   0  -14.69    5.32   0
  -8  -9   0   -2.25    7.28   0
  -7 -11   0    4.80    7.67   0
  -6 -12   0   38.39    7.18   0
  -6  -4   1    7.52    4.74   0
  -6  -3   1    3.26    4.51   0
  -6  -2   1   14.62    4.26   0
  -5 -16  -1    6.57    8.13   0
  -5  -6   1   20.86    4.49   0
  -5  -5   1  110.39    5.32   0
  -5   0   1   -2.21    2.84   0
  -5  13  -2    3.43    2.64   0
  -4 -16  -1   37.67    7.55   0
  -4  -6   1  328.57    5.82   0
  -4  -5   1  118.02    4.89   0
  -4   0   1   59.00    2.82   0
  -4  13  -2    4.97    2.98   0
  -3 -12   0   12.65    4.92   0
  -3  -4   1  249.85    4.28   0
  -3  -3   1  620.30    6.26   0
  -3  -2   1  146.21    3.09   0
  -3  16  -4    2.94    5.42   0
  -2 -15  -1  128.99    6.26   0
  -2 -11   0   -5.05    3.97   0
  -2  12  -2   66.34    3.88   0
  -2  14  -3    8.62    4.41   0
  -1  11  -2   14.87    3.33   0
   0 -12  -1   -4.62    3.06   0
   0  12  -3    6.31    4.67   0
   0  15  -5   21.36    6.91   0
   0  16  -6   25.64    8.78   0
   1   8  -2   50.40    3.81   0
   2   5  -2  370.30    5.58   0
   2  12  -5   29.33    6.57   0
   2  13  -6    2.00    7.47   0
   3 -15  -5   -1.72    2.65   0
   3  -4  -2  804.99    4.07   0
   3  -3  -2   71.54    1.93   0
   3  -2  -2  813.96    5.08   0
   3   8  -4   33.42    5.43   0
   3  11  -6   20.21    7.62   0
   3  12  -7   -9.98    9.15   0
   4   4  -4   67.97    5.13   0
   5  -6  -5    3.92    3.07   0
   5   0  -5    0.32    4.19   0
  -9  -4   0   37.38    7.26   0
  -9  -3   0   -1.30    6.57   0
  -9  -2   0    2.09    6.15   0
  -9  -1   0   -2.22    5.40   0
  -8  -8   0  -16.35    6.54   0
  -7 -10   0   57.62    7.76   0
  -6 -15  -1   45.56    9.04   0
  -5 -12   0   36.39    6.82   0
  -5  -4   1   28.17    4.42   0
  -5  -3   1  287.88    6.16   0
  -5  -2   1  276.31    5.71   0
  -5  -1   1  114.08    4.25   0
  -5  15  -3   17.31    4.12   0
  -4 -18  -2   -2.00    8.42   0
  -4 -12   0  -10.91    5.40   0
  -4  -4   1   13.50    3.76   0
  -4  -3   1   65.63    3.90   0
  -4  -2   1  182.25    4.38   0
  -4  -1   1  409.23    5.25   0
  -4  15  -3    4.82    4.90   0
  -2 -19  -3    8.92    7.68   0
  -2 -17  -2   -2.54    6.11   0
  -2  17  -5   -6.96    6.97   0
  -1  15  -4   12.63    5.65   0
   0 -17  -3   99.12    6.18   0
   0 -15  -2   -6.40    3.81   0
   0  -5   0    1.18    1.88   0
   0  10  -2   45.34    3.69   0
   0  14  -4  146.86    7.00   0
   1  -9  -1  234.93    3.30   0
   1   4  -1 1015.71    6.37   0
   1  14  -5    9.44    6.80   0
   1  15  -6    4.94    8.12   0
   3  -1  -2  349.29    3.88   0
   3  10  -5    8.12    4.70   0
   4   7  -5  238.61    7.94   0
   4  10  -7   11.51    8.83   0
   5   1  -5   93.00    5.17   0
   5   2  -5   27.71    4.72   0
   5   6  -7    4.96    5.80   0
  -9   6  -1    6.36    3.89   0
  -8  -7   0   -7.82    6.64   0
  -8   3   0    2.28    3.58   0
  -8   8  -1    0.84    2.38   0
  -7 -14  -1    3.52    7.21   0
  -7   5   0    1.32    2.65   0
  -6 -11   0    9.96    4.68   0
  -5 -15  -1   11.64    7.67   0
  -4 -15  -1   22.73    6.91   0
  -3  15  -3    2.70    4.82   0
  -2 -10   0   15.06    4.02   0
  -2  16  -4    2.04    5.77   0
  -1 -18  -3   27.98    6.51   0
  -1 -16  -2    4.22    4.89   0
  -1 -13  -1   13.18    4.27   0
  -1   4   0 4626.78    7.19   0
   0   7  -1  557.29    5.38   0
   2 -17  -5  -10.52    4.34   0
   2 -10  -2   23.53    1.87   0
   2   9  -3   49.87    5.07   0
   2  14  -6   35.93    8.63   0
   3 -13  -4    8.19    1.84   0
   3   0  -2   -0.89    2.24   0
   3   6  -3   55.53    4.76   0
   3  12  -6   24.23    8.27   0
   4  -3  -3  106.88    2.83   0
   4  -2  -3   19.78    2.35   0
   4  -1  -3   83.30    3.18   0
   5 -10  -6   13.78    2.51   0
   5  -7  -5    2.93    2.43   0
   5   7  -7   -0.39    8.07   0
   6  -4  -7   -4.08    5.71   0
   6  -3  -7   -6.21    5.36   0
   6  -2  -7    0.69    5.67   0
   6  -1  -7   95.65    6.83   0
   6   0  -7    2.84    6.69   0
  -8 -12  -1   10.01    8.82   0
  -8  -6   0   38.95    7.09   0
  -8   2   0   29.44    4.78   0
  -7 -13  -1  -17.36    8.47   0
  -7  -9   0   -2.62    6.30   0
  -6 -14  -1    1.86    7.70   0
  -6 -10   0    7.08    6.50   0
  -6  13  -2    6.54    2.10   0
  -5 -17  -2    9.51    8.91   0
  -5 -11   0   -4.97    4.03   0
  -4 -17  -2    6.32    7.77   0
  -4 -11   0    7.63    4.73   0
  -3 -17  -2   18.32    7.06   0
  -2  10  -1   39.97    2.83   0
  -1  -8   0  646.09    6.38   0
  -1  14  -3   57.97    5.07   0
   0 -11  -1  116.78    3.69   0
   0  -4   0 9999.99   14.06   0
   0  13  -3   51.96    4.96   0
   0  16  -5   -8.68    7.61   0
   1 -17  -4   20.35    5.14   0
   2   6  -2  848.23    7.55   0
   3   1  -2  318.65    4.56   0
   3  11  -5   54.98    6.78   0
   4  -4  -3    5.75    1.74   0
   4   0  -3  177.01    4.28   0
   4   6  -4  478.56    8.61   0
   4   8  -5    1.80    4.25   0
   4  10  -6   10.48    8.04   0
   5   6  -6   -1.68    6.71   0
   6  -5  -7   39.72    5.56   0
   6   1  -7  100.03    7.60   0
  -8 -11  -1   -2.14    8.94   0
  -8  -5   0    8.43    5.80   0
  -8  -4   0    2.13    5.85   0
  -8   1   0   -6.55    4.28   0
  -7  -8   0   17.96    6.49   0
  -6  -9   0   11.23    5.54   0
  -5 -14  -1   -2.98    6.70   0
  -5 -10   0  207.79    7.54   0
  -4 -14  -1   10.52    6.19   0
  -4  11  -1   29.28    2.18   0
  -3 -14  -1   29.44    5.67   0
  -2 -18  -3   10.05    6.57   0
  -2 -16  -2    6.70    5.57   0
  -2  -9   0   19.11    3.72   0
  -2  15  -3   36.54    5.50   0
  -1  17  -5   23.73    7.37   0
   0 -18  -4   -6.82    6.01   0
   0 -14  -2  139.08    4.92   0
   0  -3   0   -1.81    1.54   0
   0  15  -4   -7.65    5.76   0
   1 -15  -3   29.11    3.52   0
   1   5  -1  400.64    4.72   0
   1   9  -2    5.33    2.75   0
   1  15  -5   13.35    6.82   0
   1  16  -6    7.62    6.66   0
   2  10  -3   12.63    4.62   0
   2  12  -4  109.31    6.78   0
   3   2  -2  963.67    7.47   0
   3   7  -3   69.39    5.06   0
   3  13  -6    9.81    8.37   0
   4  -5  -3   58.45    2.23   0
   4   1  -3   69.26    3.68   0
   6  -6  -7   10.39    4.97   0
   6   2  -7    2.05    6.59   0
   6   3  -7   -9.19    6.95   0
  -9  -8  -1   17.66    8.69   0
  -8 -10  -1    7.58    7.82   0
  -8  -3   0    1.05    5.26   0
  -8  -2   0   26.11    5.46   0
  -8  -1   0    0.18    4.72   0
  -8   0   0   20.57    4.90   0
  -7 -12  -1    4.44    8.20   0
  -7  -7   0   17.54    6.25   0
  -7   9  -1   39.76    2.15   0
  -6 -13  -1    6.11    7.57   0
  -4 -10   0   27.16    3.95   0
  -3 -18  -3   11.08    7.41   0
  -3 -16  -2   18.63    6.28   0
  -2  13  -2    2.51    3.51   0
  -1 -15  -2    4.47    4.57   0
  -1 -12  -1   33.77    4.02   0
  -1  -7   0   21.78    2.86   0
  -1  16  -4   31.92    6.23   0
   0 -16  -3   -8.44    5.02   0
   0  11  -2   21.23    2.82   0
   1 -12  -2   81.29    3.49   0
   1  -8  -1   37.88    1.89   0
   1  12  -3   41.55    5.00   0
   1  14  -4    1.64    5.98   0
   2 -15  -4    7.12    3.25   0
   2   7  -2   81.75    4.12   0
   2  15  -6    2.67    6.32   0
   3 -10  -3   56.36    1.41   0
   3  12  -5    6.08    6.82   0
   4   2  -3   20.33    3.65   0
   5  -8  -5    9.20    2.38   0
   5   5  -5   48.80    6.05   0
   5   9  -7   41.73    9.78   0
   6  -3  -6   12.80    5.03   0
   6  -2  -6   40.74    5.62   0
   6  -1  -6   15.42    5.06   0
   6   0  -6   68.40    6.84   0
   6   4  -7   -6.02    7.73   0
  -9  -7  -1   33.93    8.29   0
  -7 -11  -1   47.81    8.30   0
  -6 -15  -2  -20.18    8.52   0
  -6  -8   0  159.45    7.35   0
  -5 -13  -1    3.40    6.04   0
  -5  -9   0   59.02    5.59   0
  -5  11  -1   38.47    1.52   0
  -4 -13  -1  161.74    7.48   0
  -4  -9   0   34.15    5.34   0
  -3 -13  -1   60.85    5.90   0
  -3  11  -1  429.19    4.74   0
   0   8  -1    0.38    2.48   0
   0  17  -5   32.13    8.25   0
   2  -1  -1 2065.40    6.28   0
   3   3  -2   79.64    3.62   0
   3  14  -6   -1.59    8.42   0
   4   3  -3  113.41    4.68   0
   5  -3  -4   15.95    3.29   0
   5  -2  -4  400.05    6.09   0
   5  -1  -4   38.34    3.81   0
   5   1  -4    7.25    4.35   0
   5   6  -5    6.22    6.10   0
   5   8  -6   43.70    7.46   0
   6  -7  -7   35.86    4.79   0
   6   1  -6    3.77    5.78   0
   6   2  -6   22.19    6.05   0
  -9  -5  -1   -2.35    7.27   0
  -9   4  -1    3.78    3.96   0
  -8   7  -1   83.82    3.80   0
  -7 -14  -2  -13.10    8.69   0
  -7  -5   0    4.66    5.01   0
  -7  -4   0   15.73    5.03   0
  -7   3   0   52.85    3.58   0
  -6 -12  -1   -0.91    5.03   0
  -6  -7   0    8.65    5.22   0
  -5  -8   0   -0.63    4.97   0
  -4  16  -3    1.86    4.02   0
  -3   7   0   55.57    0.98   0
  -3  14  -2   37.22    4.26   0
  -2 -15  -2   49.57    5.64   0
  -1  -6   0  397.06    4.70   0
   0 -10  -1   -1.35    2.59   0
   0  14  -3   11.61    4.59   0
   0  16  -4   65.71    7.36   0
   1  16  -5    0.08    5.64   0
   2  -2  -1    9.79    1.05   0
   2   0  -1  222.76    2.89   0
   2   8  -2  780.42    8.64   0
   2  13  -4   21.67    4.91   0
   3   4  -2  818.02    7.77   0
   3  11  -4    9.66    5.98   0
   3  13  -5    3.59    7.43   0
   4   4  -3   20.90    4.29   0
   4   8  -4   52.52    6.03   0
   4  12  -6   42.06    9.01   0
   5  -4  -4   39.01    3.26   0
   5   2  -4  350.53    7.50   0
   5   9  -6   -1.10    7.78   0
   5  10  -7   13.54    7.47   0
   6  -5  -6   -2.97    4.43   0
   6   3  -6    8.78    6.48   0
  -9  -4  -1   -0.54    6.87   0
  -9   3  -1   38.21    5.10   0
  -7 -10  -1   11.64    7.25   0
  -7  -3   0   46.37    5.40   0
  -7   2   0  546.15    7.67   0
  -6 -11  -1   -2.70    6.34   0
  -6  -6   0  602.32   10.06   0
  -5 -15  -2    0.11    7.67   0
  -5 -12  -1   -9.32    6.46   0
  -5  14  -2   -0.19    2.86   0
  -5  16  -3    7.70    4.15   0
  -4 -17  -3   11.02    8.08   0
  -4 -15  -2   41.88    7.59   0
  -4  -8   0   47.14    4.99   0
  -3 -17  -3    5.97    6.82   0
  -3 -15  -2    5.69    6.36   0
  -3  -8   0   36.41    4.46   0
  -2  16  -3   46.63    6.24   0
  -1 -18  -4   26.03    6.90   0
  -1  13  -2   18.87    3.84   0
  -1  17  -4   14.00    6.81   0
   0 -13  -2    3.26    3.50   0
   0  12  -2    8.12    4.31   0
   1 -16  -4   35.96    5.08   0
   1 -14  -3   52.27    4.20   0
   2   1  -1 1991.26    7.80   0
   4  -6  -3   53.85    1.82   0
   4   5  -3   53.76    5.03   0
   4  11  -5    7.65    7.34   0
   5   3  -4   16.47    4.78   0
   5   7  -5    0.34    4.78   0
   6   7  -7   42.54    8.87   0
  -9  -3  -1   58.03    7.20   0
  -9  -2  -1    5.95    6.17   0
  -9  -1  -1   14.74    5.75   0
  -9   0  -1    1.88    6.17   0
  -9   1  -1   28.93    6.32   0
  -9   2  -1   -2.01    4.87   0
  -8  -7  -1   75.14    8.09   0
  -7 -13  -2   -0.58    6.37   0
  -7  -2   0  642.02    9.37   0
  -7  -1   0   22.81    4.46   0
  -7   0   0   -4.96    4.03   0
  -7   1   0    6.51    3.99   0
  -6 -14  -2    2.36    6.03   0
  -6  -5   0  104.15    5.97   0
  -4 -12  -1   39.02    5.76   0
  -2  11  -1   20.28    2.45   0
  -2  14  -2   95.58    4.69   0
  -1 -16  -3    0.67    4.79   0
   0 -17  -4   -6.63    4.99   0
   0 -15  -3   76.70    5.59   0
   0   9  -1  558.35    6.16   0
   1  11  -2   15.42    4.13   0
   2 -16  -5   12.13    4.21   0
   2  12  -3   51.94    5.56   0
   2  14  -4   44.39    7.16   0
   3   5  -2   87.66    4.18   0
   3  12  -4   64.78    6.90   0
   3  15  -6    6.62    7.06   0
   4  13  -6    4.86    9.35   0
   5  -5  -4   26.40    2.76   0
   6  -6  -6   45.93    4.46   0
   6   5  -6   -6.97    6.79   0
  -8 -11  -2    1.46    6.80   0
  -8   6  -1    7.50    3.34   0
  -6 -10  -1   12.51    6.40   0
  -6  -4   0    3.39    4.68   0
  -5 -16  -3   -0.39    8.09   0
  -5 -14  -2    5.53    7.74   0
  -5  -6   0  108.44    5.52   0
  -5   6   0  111.64    2.16   0
  -4  -7   0  111.53    4.99   0
  -2 -14  -2  123.84    6.16   0
  -2 -11  -1   20.06    4.45   0
  -2  18  -4    4.20    6.84   0
  -1   5   0    0.18    1.11   0
  -1  16  -3    2.71    5.91   0
   0  -9  -1  563.96    5.59   0
   0  15  -3   56.74    5.96   0
   0  17  -4   -4.22    7.54   0
   1 -17  -5   16.76    5.69   0
   1 -11  -2   26.27    2.84   0
   1   7  -1  160.29    3.99   0
   2 -12  -3   59.88    3.09   0
   2  -3  -1  151.59    1.27   0
   2   3  -1  146.37    3.57   0
   2   9  -2  143.83    5.29   0
   2  16  -5   11.01    8.32   0
   3  10  -3   64.59    5.87   0
   4  12  -5   23.95    7.72   0
   5   5  -4   35.25    5.35   0
   5   9  -5   12.84    6.69   0
   5  11  -6    6.25    8.29   0
   6  -1  -5   76.32    5.26   0
   6   0  -5   14.38    4.73   0
   6   1  -5   95.38    5.85   0
   6   2  -5    3.28    4.81   0
  -8 -10  -2   14.94    8.92   0
  -8  -5  -1   28.05    6.63   0
  -6 -15  -3   40.80   10.15   0
  -6 -13  -2    3.21    5.85   0
  -6  -3   0    5.45    4.62   0
  -4 -14  -2   64.92    7.13   0
  -4  -6   0   22.30    4.18   0
  -3 -16  -3    6.39    6.50   0
  -3 -14  -2   37.08    6.49   0
  -3 -11  -1  410.26    8.08   0
  -2  -6   0  137.73    4.18   0
  -1 -10  -1   27.56    3.43   0
  -1  14  -2   35.34    4.93   0
  -1  18  -4   30.36    8.20   0
   0  13  -2    9.60    4.29   0
   1  16  -4   38.07    6.74   0
   2 -14  -4   36.46    3.41   0
   3 -14  -5   10.03    2.64   0
   4   7  -3  308.96    7.47   0
   5  -9  -5    3.75    1.91   0
   5   6  -4   76.11    6.44   0
   6  -3  -5   11.54    4.34   0
   6   3  -5    8.50    5.43   0
   6   7  -6    7.46    8.06   0
  -9  -7  -2   -3.15    7.36   0
  -8  -4  -1   -2.42    5.96   0
  -7 -11  -2   15.40    8.00   0
  -6  -2   0  281.39    6.54   0
  -6   3   0   26.80    2.68   0
  -5  -5   0   65.92    3.76   0
  -4  17  -3    5.57    5.13   0
  -3  12  -1   51.28    2.81   0
  -3  17  -3   15.14    4.96   0
  -2  17  -3   33.88    6.23   0
  -1 -17  -4   20.23    6.18   0
  -1 -13  -2   12.07    4.43   0
  -1  11  -1   99.93    3.64   0
   0 -12  -2    8.20    3.54   0
   1   8  -1   39.87    3.39   0
   1  12  -2   82.82    5.22   0
   2   4  -1   10.29    2.09   0
   2  13  -3  117.73    6.82   0
   2  15  -4    3.02    5.24   0
   3   7  -2    0.33    4.46   0
   3  15  -5    5.89    6.30   0
   4  11  -4   34.39    6.73   0
   4  13  -5   10.13    8.32   0
   5  10  -5   -1.46    7.75   0
   5  12  -6    0.36    9.49   0
   6  -7  -6   12.89    3.57   0
   6   4  -5   -4.69    5.55   0
   6   5  -5   56.93    6.99   0
   6   8  -6   53.65    8.83   0
  -9  -6  -2   45.76    8.12   0
  -8  -3  -1   -7.99    5.47   0
  -7   8  -1    5.09    2.31   0
  -6  -1   0  120.05    4.82   0
  -6   0   0  188.52    5.17   0
  -6   1   0  105.03    4.31   0
  -6   2   0  271.82    5.09   0
  -5 -15  -3   23.59    7.64   0
  -5  -4   0  266.28    6.13   0
  -4 -13  -2   -0.44    6.10   0
  -4 -10  -1   69.25    5.83   0
  -4  -5   0   44.10    4.12   0
  -4  15  -2   32.29    3.52   0
  -3 -17  -4    3.75    7.22   0
  -2 -17  -4    9.02    6.83   0
  -2 -13  -2    0.98    4.85   0
  -2  15  -2   49.78    5.04   0
  -1  -4   0 4410.54   11.58   0
   0 -16  -4   85.58    5.48   0
   0  10  -1   -3.47    2.87   0
   0  16  -3   14.19    5.53   0
   1 -15  -4   22.91    4.74   0
   1  15  -3   32.04    6.14   0
   2   5  -1  609.13    6.29   0
   2  17  -5   -3.16    5.98   0
   3 -12  -4   46.56    2.29   0
   3  14  -4    0.51    6.84   0
   4   8  -3  130.53    5.24   0
   5   8  -4    2.18    5.96   0
   5  11  -5   53.13    7.99   0
   6   6  -5    7.63    6.84   0
   6   9  -6    5.45    9.07   0
  -8  -8  -2   27.75    8.08   0
  -8  -2  -1   13.96    5.39   0
  -8  -1  -1   56.80    5.56   0
  -8   3  -1   13.55    4.53   0
  -8   4  -1   11.25    3.91   0
  -8  10  -2   15.34    2.69   0
  -7 -10  -2   -5.59    7.94   0
  -7  -6  -1   -7.70    5.71   0
  -6 -14  -3    2.00    6.19   0
  -6  -8  -1   10.59    4.03   0
  -5 -12  -2   66.82    7.04   0
  -5  -9  -1  125.74    6.45   0
  -5  -3   0  167.20    5.14   0
  -5   5   0   72.90    2.40   0
  -4 -15  -3   21.86    7.32   0
  -3 -13  -2    7.04    5.17   0
  -3 -10  -1   37.07    4.60   0
  -3  -5   0    8.50    3.11   0
  -2 -15  -3   41.75    5.95   0
  -2   7   0  105.17    1.73   0
  -2  12  -1   38.73    2.83   0
  -1  17  -3   74.79    6.49   0
   0 -14  -3    2.59    3.90   0
   0  -8  -1    1.93    2.78   0
   0  14  -2  122.68    5.62   0
   0  18  -4    3.79    6.80   0
   1 -13  -3   62.14    3.55   0
   2  16  -4    6.56    7.33   0
   3   8  -2  173.43    5.93   0
   3  12  -3    9.30    5.72   0
   3  16  -5    4.79    8.42   0
   4   9  -3  132.22    6.65   0
   4  12  -4    8.40    6.73   0
   5   1  -3  164.32    5.01   0
   5   2  -3   11.29    3.89   0
   6  10  -6    1.92    8.48   0
  -9  -4  -2   53.34    8.02   0
  -8  -7  -2   22.75    7.09   0
  -8   0  -1    9.50    5.05   0
  -8   1  -1   60.07    5.01   0
  -8   2  -1   14.96    4.35   0
  -7 -12  -3    6.78    8.42   0
  -7  -5  -1   43.77    5.93   0
  -6 -11  -2   -2.67    5.04   0
  -6  -7  -1   98.40    6.48   0
  -5 -14  -3   -9.78    7.92   0
  -4  -4   0    5.08    3.51   0
  -1 -16  -4   33.87    6.52   0
  -1 -12  -2   80.01    4.70   0
  -1  -9  -1  238.24    4.75   0
  -1  15  -2    5.31    4.31   0
   0 -17  -5   16.31    6.17   0
   0   3   0   -1.85    1.57   0
   1  13  -2   19.02    4.78   0
   2 -15  -5   34.24    4.29   0
   2   6  -1   20.12    3.46   0
   3  15  -4    9.22    6.96   0
   4   0  -2 1771.10    9.87   0
   5  -1  -3  164.42    4.33   0
   5   0  -3    3.49    3.57   0
   5   3  -3  348.44    7.04   0
   5   4  -3   58.71    5.20   0
   5   9  -4   22.07    5.08   0
   5  12  -5    9.63    8.46   0
   6  -5  -5   61.32    3.90   0
   6   8  -5    2.94    7.67   0
   7  -1  -6   -7.95    6.15   0
   7   0  -6    6.85    6.14   0
   7   3  -6   -8.65    7.22   0
   7   4  -6   62.09    7.73   0
  -9  -3  -2   25.64    6.49   0
  -9  -2  -2    8.50    6.46   0
  -8 -10  -3   11.34    9.39   0
  -7  -9  -2    7.27    6.64   0
  -7  -4  -1   44.10    5.62   0
  -7  12  -2   15.96    1.61   0
  -5  -8  -1   11.08    4.95   0
  -5  -1   0   18.65    3.23   0
  -4 -16  -4   -1.69    8.51   0
  -4 -12  -2   39.45    6.10   0
  -4  -3   0   13.86    3.21   0
  -3 -16  -4    1.69    7.06   0
  -3  -9  -1   76.55    4.95   0
  -3  18  -3    4.00    5.53   0
  -2 -16  -4   -1.25    5.96   0
  -2  -9  -1   17.78    3.78   0
  -2  -4   0  355.53    4.23   0
  -2  18  -3   -7.16    6.27   0
  -1 -14  -3   56.05    5.04   0
  -1  -3   0 1673.27    6.65   0
   0 -11  -2    2.25    3.42   0
   0  11  -1   96.38    4.11   0
   0  17  -3   70.71    7.09   0
   1 -16  -5   -2.62    4.37   0
   1 -10  -2  402.25    4.59   0
   1  -6  -1  188.72    2.34   0
   1  16  -3   -1.86    5.84   0
   1  18  -4   26.84    8.41   0
   2   7  -1  572.80    6.80   0
   2  12  -2   63.47    5.32   0
   2  17  -4    7.69    7.26   0
   4 -13  -6    8.15    2.26   0
   4  -7  -3  313.42    2.14   0
   4  -1  -2   63.28    3.16   0
   4   3  -2   31.71    3.09   0
   4  10  -3   48.48    5.86   0
   4  13  -4   -3.08    6.75   0
   5  -2  -3   16.45    3.27   0
   5  10  -4  165.45    8.64   0
   6  -8  -6   49.89    3.32   0
   6   0  -4   35.07    5.08   0
   6   1  -4   37.23    4.74   0
   6   9  -5  -11.75    7.84   0
   7  -2  -6   35.33    5.59   0
  -9  -1  -2    0.24    6.22   0
  -9   0  -2    1.63    6.20   0
  -9   4  -2   49.92    5.91   0
  -9   5  -2   -2.84    4.26   0
  -8  -6  -2   42.14    7.67   0
  -7  -8  -2   23.47    6.57   0
  -7  -3  -1  114.47    6.11   0
  -6 -10  -2    5.71    6.23   0
  -6  -6  -1   14.75    5.43   0
  -5 -15  -4   10.97    8.76   0
  -5   0   0    0.66    2.95   0
  -5   1   0   25.42    2.85   0
  -5   2   0   81.87    3.46   0
  -5  15  -2    2.20    2.60   0
  -4 -14  -3   11.58    5.01   0
  -3 -14  -3   53.40    6.32   0
  -2 -14  -3    9.22    4.69   0
  -2 -12  -2   85.87    4.34   0
  -2  16  -2   23.31    4.99   0
  -1 -17  -5   24.62    7.07   0
  -1  18  -3   21.25    7.17   0
   0 -15  -4   -6.24    4.81   0
   0   4   0 9958.04   14.23   0
   0  15  -2    8.13    4.31   0
   2  15  -3   34.78    6.52   0
   3  10  -2  204.74    6.66   0
   5  -7  -4   27.89    2.00   0
   5  11  -4   35.35    7.08   0
   5  13  -5   -5.22    6.48   0
   6   4  -4   16.02    5.17   0
   6   5  -4   27.73    6.21   0
   6  10  -5   -3.65    7.60   0
   7  -3  -6    5.72    5.51   0
   7   6  -6   20.27    8.17   0
   7   7  -6    9.65    8.75   0
  -9  -6  -3    1.35    8.21   0
  -9   1  -2   20.35    5.56   0
  -9   2  -2   13.95    5.53   0
  -9   3  -2    6.17    4.94   0
  -8  -9  -3    9.36    6.35   0
  -6 -14  -4   20.23    9.05   0
  -6 -12  -3   18.25    8.04   0
  -5  -7  -1   30.10    5.10   0
  -4  -8  -1   24.35    4.49   0
  -4  -2   0   35.45    3.30   0
  -3  -3   0  103.26    3.61   0
  -3  13  -1   51.88    2.97   0
  -2 -17  -5   -0.56    7.53   0
  -2  -3   0   30.35    2.85   0
  -2  13  -1   10.87    2.65   0
   0 -13  -3   85.33    4.44   0
   2 -13  -4   16.03    3.04   0
   2 -11  -3   28.50    2.50   0
   2   8  -1  136.91    4.68   0
   3  16  -4    2.57    5.81   0
   4  -2  -2  117.50    3.05   0
   4  14  -4   40.42    6.08   0
   5  -3  -3  337.39    4.85   0
   5   7  -3   47.62    5.63   0
   5  14  -5   -8.31    9.53   0
   6  -6  -5    9.33    2.86   0
   6  -2  -4   39.88    4.02   0
   6   6  -4   42.58    6.61   0
  -9  -5  -3   10.66    7.95   0
  -8  -8  -3    6.27    8.08   0
  -8  -4  -2   -1.77    6.07   0
  -8   9  -2   12.94    3.27   0
  -7 -10  -3    8.32    7.62   0
  -7  -7  -2    7.08    6.32   0
  -7  -1  -1   27.92    4.49   0
  -6  -9  -2   -5.49    4.86   0
  -6  -5  -1  126.07    4.95   0
  -5 -10  -2   68.75    6.49   0
  -4 -15  -4   13.79    7.09   0
  -4 -13  -3   64.66    7.04   0
  -4  -1   0    7.57    2.70   0
  -4   6   0   23.27    1.19   0
  -4  16  -2   14.12    3.77   0
  -3  -8  -1  194.81    5.60   0
  -2  -8  -1  139.61    4.51   0
  -2   8   0  552.40    3.73   0
  -1 -15  -4   24.90    5.20   0
  -1  -2   0  362.93    3.31   0
  -1  13  -1    9.12    4.00   0
   0 -16  -5    6.77    6.49   0
   0  -7  -1  601.38    5.00   0
   0   5   0    1.02    1.93   0
   0  12  -1   -9.46    3.28   0
   0  18  -3    5.85    6.48   0
   1 -14  -4    3.64    3.60   0
   1 -12  -3   40.62    3.64   0
   1  11  -1   97.97    4.58   0
   1  17  -3   63.58    7.10   0
   3  11  -2   15.33    5.21   0
   4   7  -2   20.28    4.52   0
   5   8  -3   45.64    5.88   0
   6  11  -5   15.24    8.36   0
   7  -4  -6   55.11    5.45   0
   7   2  -5   -1.83    5.55   0
   7   3  -5   27.90    6.54   0
   7   4  -5   15.63    6.63   0
  -9  -4  -3    9.79    7.05   0
  -7   0  -1   12.28    4.02   0
  -6 -13  -4    0.73    8.87   0
  -6 -11  -3    3.56    7.31   0
  -6  -4  -1    2.02    4.52   0
  -5 -14  -4   28.38    8.63   0
  -5 -12  -3   42.11    7.29   0
  -4  -7  -1  231.68    6.34   0
  -3 -15  -4    2.11    5.92   0
  -3 -13  -3   -4.31    5.53   0
  -3  -2   0 1167.60    7.37   0
  -2 -15  -4   10.19    5.87   0
  -2 -11  -2   20.69    4.59   0
  -1 -13  -3   63.67    5.04   0
   0  16  -2   46.24    5.55   0
   1  15  -2    3.21    5.14   0
   3   4  -1  278.89    5.04   0
   3  15  -3   15.24    6.69   0
   3  17  -4    6.29    7.90   0
   4   8  -2   85.81    5.70   0
   5   9  -3   10.53    6.14   0
   5  13  -4   29.95    7.62   0
   6  -3  -4   58.44    3.56   0
   6   9  -4    8.24    6.51   0
   6  12  -5   -2.40    9.45   0
   7  -1  -5   17.73    5.32   0
   7   0  -5   -4.96    4.92   0
  -8  -2  -2   19.00    5.60   0
  -7  -9  -3   63.85    8.17   0
  -7  -6  -2   33.70    6.18   0
  -7   1  -1   19.79    4.17   0
  -7   2  -1   29.12    4.05   0
  -7   3  -1  106.24    4.52   0
  -7   4  -1   44.75    3.59   0
  -6  -8  -2   68.65    5.06   0
  -5  -9  -2   -2.02    5.28   0
  -4 -10  -2   93.82    5.95   0
  -4   0   0   56.37    2.82   0
  -4  13  -1  137.58    2.92   0
  -3   8   0   37.47    1.05   0
  -2 -16  -5   21.43    7.13   0
  -2 -13  -3  108.49    5.92   0
  -2  -2   0  216.14    3.51   0
  -2  17  -2   -0.54    5.22   0
  -1 -16  -5    0.26    5.81   0
  -1   8   0  621.14    4.87   0
  -1  19  -3    1.51    6.85   0
   0 -10  -2   39.80    3.02   0
   0   6   0  316.88    3.72   0
   0  13  -1  421.01    7.16   0
   1  18  -3   25.62    7.53   0
   2  14  -2  101.54    6.52   0
   2  17  -3   32.94    6.91   0
   3 -13  -5    8.59    2.58   0
   3   1  -1   37.37    2.63   0
   3   5  -1  448.11    6.08   0
   3  12  -2  172.35    6.89   0
   4  -3  -2   27.27    2.03   0
   4  13  -3   73.08    5.96   0
   5  10  -3   15.55    6.75   0
   6  10  -4   26.50    7.57   0
   7  -5  -6   13.98    4.49   0
   7   7  -5   30.24    7.28   0
  -9  -2  -3    3.07    6.55   0
  -8  -6  -3   13.96    6.78   0
  -8  -1  -2   15.96    5.87   0
  -8   8  -2   31.03    3.67   0
  -7 -11  -4   13.26    6.38   0
  -7  -5  -2   36.43    6.15   0
  -6 -12  -4   15.30    7.57   0
  -6 -10  -3   36.57    7.05   0
  -6  -3  -1    4.06    3.25   0
  -5  -5  -1  101.55    5.17   0
  -4 -12  -3   39.07    6.10   0
  -3  -7  -1  164.36    5.02   0
  -3  -1   0    1.69    2.30   0
  -3  17  -2    4.04    4.68   0
  -2  14  -1   23.13    3.51   0
  -1  -7  -1  161.98    3.81   0
  -1  17  -2   -3.16    4.64   0
   0 -14  -4  149.33    5.58   0
   0  19  -3    3.68    6.80   0
   1 -16  -6    5.24    5.35   0
   1  -9  -2    7.75    2.29   0
   1  12  -1   24.26    4.28   0
   2 -14  -5    0.37    3.94   0
   3  -9  -3  249.87    2.39   0
   3   0  -1   -3.58    2.07   0
   3   6  -1   14.35    2.71   0
   3   7  -1  173.75    5.27   0
   3  16  -3    5.76    7.62   0
   5  11  -3  113.50    7.58   0
   7   9  -5    3.94    8.81   0
  -9  -1  -3   15.96    6.03   0
  -8   0  -2   73.95    5.65   0
  -7  -8  -3   -2.44    6.99   0
  -6  -7  -2    5.35    4.05   0
  -6  -2  -1   14.90    4.35   0
  -5 -11  -3  107.50    7.15   0
  -4 -15  -5    1.54    7.99   0
  -4  -6  -1  300.27    5.66   0
  -4   2   0   35.72    2.22   0
  -3 -14  -4    3.23    6.30   0
  -3  14  -1   28.25    2.81   0
  -2 -14  -4   42.76    5.43   0
  -2  -7  -1  613.59    6.67   0
  -1 -14  -4    4.56    4.53   0
  -1 -10  -2  410.89    6.23   0
  -1  14  -1   14.28    3.75   0
   0 -12  -3    3.59    3.33   0
   0   7   0    3.13    2.21   0
   0  17  -2    3.71    5.54   0
   1  16  -2    8.49    5.07   0
   2 -15  -6    4.55    4.74   0
   3 -14  -6    5.80    3.71   0
   3   8  -1  203.64    5.81   0
   3  13  -2    5.23    3.90   0
   6  -7  -5   29.19    2.62   0
   6   3  -3   19.80    5.01   0
   6   4  -3   30.07    5.15   0
   6   5  -3   38.56    5.64   0
   6  11  -4  -10.43    5.91   0
   7  -3  -5   24.05    4.84   0
   7  10  -5    7.25    9.22   0
  -9   0  -3   11.48    5.94   0
  -8  -8  -4   22.36    8.15   0
  -8   6  -2   42.09    4.52   0
  -7 -10  -4   -3.98    7.72   0
  -6  -1  -1  175.93    5.58   0
  -5 -14  -5    0.86    8.32   0
  -5  -8  -2  116.21    5.12   0
  -5  -4  -1   15.86    4.20   0
  -4  -9  -2   16.48    4.72   0
  -3 -12  -3   16.10    3.93   0
  -3   0   0   -1.33    2.00   0
  -2 -12  -3   55.13    5.08   0
  -2  -1   0  175.39    3.06   0
  -1 -12  -3   59.67    4.69   0
   0 -16  -6   21.93    6.63   0
   0 -15  -5    9.42    5.01   0
   0   8   0  355.11    4.53   0
   0  14  -1   -5.42    3.97   0
   1 -13  -4   16.12    4.19   0
   1  13  -1   16.33    4.63   0
   4  11  -2   30.08    4.14   0
   4  15  -3  -10.25    7.50   0
   5   2  -2   14.04    3.67   0
   5   4  -2  290.55    6.58   0
   5   5  -2   11.35    4.45   0
   5   6  -2  100.75    5.71   0
   5  12  -3   44.30    5.56   0
   6  -9  -6   11.47    2.08   0
   6   6  -3    8.64    4.02   0
   6   7  -3  105.95    7.33   0
   6  12  -4   24.21    7.84   0
   7   2  -4   22.06    5.98   0
   7   3  -4   30.09    5.95   0
   7   4  -4  114.37    7.23   0
   7   6  -4   -1.09    6.18   0
  -9   1  -3    5.79    5.86   0
  -9   2  -3   -0.75    6.12   0
  -9   6  -3    2.44    5.28   0
  -8  -7  -4    6.06    7.73   0
  -8  -4  -3    3.95    6.72   0
  -8   2  -2   19.51    4.77   0
  -8   3  -2   17.11    4.40   0
  -8   4  -2    1.39    3.86   0
  -8   5  -2    0.63    3.76   0
  -7  -7  -3   17.94    6.83   0
  -6 -11  -4   14.43    7.24   0
  -6  -9  -3   64.30    5.70   0
  -6  -6  -2   13.55    3.99   0
  -5 -12  -4   21.81    7.63   0
  -5  16  -2   38.94    2.75   0
  -4 -11  -3   72.77    6.27   0
  -4  -5  -1  115.56    4.84   0
  -4  17  -2    7.59    3.76   0
  -3  -6  -1   -4.80    3.39   0
  -2 -15  -5   34.95    6.84   0
  -1 -16  -6    5.19    7.03   0
  -1  18  -2   15.09    5.49   0
   1 -11  -3  232.15    4.68   0
   1   4   0 4626.66   12.10   0
   1  17  -2   -4.93    5.91   0
   2  12  -1   40.35    4.93   0
   2  16  -2   25.91    6.46   0
   3  -1  -1   37.21    1.93   0
   3   9  -1   79.59    3.93   0
   4  12  -2   35.30    5.97   0
   5   1  -2   65.65    3.94   0
   5   7  -2   15.49    5.11   0
   5  13  -3   30.56    7.74   0
   6   0  -3   19.27    3.78   0
   6   8  -3  -16.04    6.11   0
   6   9  -3   53.23    6.86   0
   6  13  -4    3.82    9.20   0
   7  -6  -6   22.44    4.35   0
   7   1  -4   30.40    5.18   0
  -9   3  -3   40.22    5.73   0
  -9   4  -3    7.42    5.22   0
  -7  -9  -4   -1.31    7.20   0
  -6 -12  -5   -7.02    9.15   0
  -6   0  -1   55.73    4.04   0
  -6   8  -1   14.03    2.14   0
  -5 -13  -5    0.61    7.88   0
  -5  -7  -2   15.68    4.97   0
  -5  -3  -1  245.76    5.77   0
  -4 -14  -5   15.82    7.30   0
  -4  -8  -2   91.70    5.44   0
  -3 -13  -4    3.75    6.18   0
  -3  -9  -2   16.27    3.35   0
  -2  -6  -1   23.02    3.11   0
  -1  15  -1    7.36    3.80   0
   0  -9  -2    9.64    2.57   0
   0   9   0    7.06    2.46   0
   0  18  -2   64.37    6.70   0
   1 -14  -5    3.61    4.93   0
   1  -5  -1  418.76    2.66   0
   1   6   0  401.99    4.84   0
   1  14  -1   21.74    4.80   0
   2 -10  -3   13.36    2.21   0
   3  15  -2    9.69    6.36   0
   3  18  -3   11.48    7.71   0
   4  -4  -2  288.33    3.05   0
   4  13  -2    7.33    5.69   0
   4  16  -3    5.01    7.82   0
   5  -5  -3   93.04    2.68   0
   5   0  -2    3.24    2.75   0
   5   8  -2   75.23    4.76   0
   5   9  -2   19.90    5.52   0
   5  14  -3  -18.02    7.08   0
   6  -5  -4   29.33    2.81   0
   6  -1  -3  190.54    5.49   0
   6  10  -3   34.54    6.97   0
   6  14  -4   17.60    8.88   0
   7  -4  -5   13.84    4.40   0
   7   0  -4   -7.51    4.41   0
   7   9  -4    5.56    7.88   0
  -8  -6  -4   27.81    7.90   0
  -8  -3  -3   12.48    5.78   0
  -7 -10  -5   -6.84    8.26   0
  -7  -6  -3    1.80    5.99   0
  -7  -2  -2   89.02    5.72   0
  -7  11  -2   10.53    2.17   0
  -6 -10  -4   33.22    7.75   0
  -6  -8  -3   -1.07    5.89   0
  -6   1  -1  179.70    4.98   0
  -4 -12  -4    7.37    6.33   0
  -3 -14  -5    8.56    7.16   0
  -3 -11  -3   30.13    5.21   0
  -3  18  -2   42.04    4.96   0
  -2  -9  -2  137.26    5.02   0
  -1  -6  -1  201.48    3.73   0
  -1  10   0  223.93    3.73   0
   0 -13  -4    5.53    4.03   0
   0  15  -1   20.27    4.53   0
   1   2   0  356.54    3.37   0
   2  17  -2   -5.75    6.51   0
   3  11  -1  423.72    8.12   0
   4   4  -1   19.74    3.75   0
   6  11  -3   -4.48    7.31   0
   7  -1  -4   18.34    4.89   0
   7  10  -4   26.14    8.80   0
   8   2  -5   10.65    6.58   0
   8   4  -5   13.18    7.08   0
   8   5  -5    9.28    7.52   0
  -9  -2  -4   27.13    6.96   0
  -8  -2  -3   -5.10    5.90   0
  -7  -8  -4    9.98    6.82   0
  -6  -4  -2   14.15    4.64   0
  -6   2  -1   18.47    3.32   0
  -6   3  -1    2.33    3.45   0
  -6   7  -1   99.04    3.09   0
  -5  -9  -3    8.46    5.83   0
  -5  -2  -1  278.50    5.73   0
  -4 -10  -3   50.06    6.02   0
  -4  -4  -1   14.93    2.76   0
  -3  15  -1   50.81    3.28   0
  -2 -14  -5    8.49    6.15   0
  -2 -11  -3   18.42    4.60   0
  -2   0   0  243.51    2.86   0
  -2  10   0   15.88    1.90   0
  -1  19  -2    8.00    6.58   0
   0 -14  -5   -2.71    5.20   0
   0 -11  -3   41.85    3.77   0
   0  10   0   26.73    2.85   0
   1   8   0  613.40    6.30   0
   1  15  -1   14.93    4.51   0
   1  18  -2   10.49    6.23   0
   3  16  -2   22.96    7.42   0
   4   6  -1  300.82    5.82   0
   4   7  -1  261.55    6.60   0
   4  14  -2   54.98    6.96   0
   4  17  -3    3.48    6.17   0
   5  -1  -2   66.18    3.22   0
   5  11  -2   12.31    6.28   0
   5  15  -3   10.93    8.08   0
   6  -2  -3    6.84    3.58   0
   6  12  -3   10.44    7.50   0
  -9  -1  -4   11.32    6.41   0
  -8  -1  -3   31.98    5.93   0
  -7  -9  -5   30.23    8.36   0
  -7  -5  -3   79.77    5.61   0
  -7   0  -2   -3.75    3.89   0
  -6 -11  -5   19.21    6.17   0
  -6  -9  -4   13.27    6.43   0
  -6  -7  -3   94.56    7.04   0
  -6   4  -1    1.11    2.95   0
  -5 -12  -5   10.88    7.82   0
  -4 -14  -6    6.11    9.35   0
  -4 -13  -5    0.32    7.23   0
  -3 -12  -4   52.78    6.34   0
  -3  -8  -2  147.92    5.47   0
  -3   9   0   29.12    1.20   0
  -2  16  -1   23.40    4.40   0
  -2  19  -2    0.68    4.84   0
  -1 -15  -6    1.36    6.35   0
  -1 -14  -5   10.35    5.62   0
  -1  11   0  171.10    4.06   0
  -1  16  -1    8.04    4.12   0
   0 -15  -6   -3.37    5.96   0
   0  16  -1   -1.70    4.50   0
   0  19  -2   -6.32    6.40   0
   1  -8  -2   49.57    2.45   0
   1   9   0   -0.23    3.08   0
   2 -13  -5  113.62    4.72   0
   3  -2  -1  178.57    2.49   0
   3  12  -1   52.14    4.30   0
   4   2  -1  190.66    4.26   0
   4   8  -1   19.74    3.58   0
   4   9  -1  137.79    6.08   0
   5  16  -3    4.20    8.40   0
   6  13  -3   41.21    8.21   0
   7  -2  -4   17.85    4.60   0
   8   0  -5   29.10    6.23   0
  -9   0  -4    4.23    5.96   0
  -8  -4  -4    7.06    6.99   0
  -8   0  -3    5.91    5.17   0
  -7  -7  -4    2.95    6.51   0
  -7  -4  -3    1.71    5.69   0
  -7  10  -2   -1.44    2.61   0
  -6  -3  -2  125.49    5.80   0
  -5 -10  -4  220.89    8.65   0
  -5  -8  -3   46.60    5.93   0
  -5  -1  -1  120.46    4.36   0
  -4  -3  -1   56.15    3.76   0
  -2  -5  -1  648.05    6.14   0
   0  11   0   -1.35    3.11   0
   1 -12  -4   61.61    3.80   0
   1  19  -2   15.90    7.06   0
   2   5   0  139.09    3.83   0
   2  18  -2    9.32    4.99   0
   4   1  -1  382.42    5.13   0
   4  10  -1   64.09    5.62   0
   6   5  -2   -0.93    4.67   0
   6   6  -2   13.12    4.84   0
   7  -7  -6    3.87    3.30   0
   7   4  -3    7.31    5.05   0
   7   5  -3   78.02    6.48   0
   7   7  -3   12.19    6.81   0
   7   8  -3    0.60    6.23   0
  -9   1  -4    3.49    5.87   0
  -9   2  -4   22.62    5.75   0
  -8  -6  -5    3.53    8.18   0
  -8   1  -3   28.61    5.93   0
  -7   1  -2    6.96    4.16   0
  -6 -10  -5  -14.71    8.06   0
  -5  -5  -2    5.15    4.49   0
  -4  -9  -3  137.14    6.25   0
  -4  18  -2    0.54    3.61   0
  -3 -14  -6    8.75    8.26   0
  -3 -13  -5    8.14    6.15   0
  -3  19  -2    2.25    4.80   0
  -2  -8  -2  820.10    8.22   0
   1   1   0  451.89    2.79   0
   1  16  -1   12.67    4.66   0
   2   4   0  359.34    4.27   0
   2   7   0  113.37    3.56   0
   2   8   0  546.29    6.88   0
   2  15  -1  139.71    5.74   0
   3 -13  -6    3.33    3.74   0
   4 -12  -6   46.23    3.22   0
   4  11  -1   37.64    5.39   0
   4  16  -2   11.53    7.57   0
   5  13  -2   11.45    4.90   0
   6  -3  -3   18.85    3.12   0
   6   3  -2  123.60    5.66   0
   6   8  -2   57.81    6.61   0
   6  14  -3    5.42    6.50   0
   7   2  -3    0.33    4.55   0
   7   3  -3   34.64    4.93   0
   7   9  -3   70.47    8.39   0
   8   5  -4   10.30    7.49   0
   8   6  -4   32.06    7.73   0
  -8  -3  -4   15.28    6.65   0
  -8  10  -3   14.86    3.68   0
  -7  -8  -5    3.63    5.90   0
  -7  -6  -4   -5.68    6.08   0
  -7  -3  -3   47.63    5.88   0
  -7   2  -2   84.49    4.78   0
  -7   9  -2    8.99    2.88   0
  -6  -8  -4   72.86    6.93   0
  -6  -2  -2    3.30    4.32   0
  -5 -12  -6    4.18    9.08   0
  -5 -11  -5   64.13    7.89   0
  -5   0  -1    9.84    2.93   0
  -4 -13  -6    1.82    8.06   0
  -4 -12  -5   24.02    5.22   0
  -4  -6  -2  136.61    5.37   0
  -3  -7  -2   16.62    4.04   0
  -3  16  -1    8.13    3.29   0
  -2 -14  -6   27.91    7.50   0
  -2 -13  -5  113.43    7.08   0
  -1 -12  -4   43.59    4.88   0
  -1  12   0  120.33    3.55   0
  -1  17  -1   38.27    4.57   0
  -1  20  -2   23.70    6.60   0
   0 -12  -4  121.20    5.06   0
   0  -8  -2  490.77    5.17   0
   0  -5  -1   62.59    2.11   0
   0  12   0  220.25    5.27   0
   0  17  -1   34.41    4.93   0
   0  20  -2   11.31    6.92   0
   1 -14  -6   16.36    5.82   0
   1 -13  -5   33.65    4.23   0
   1 -10  -3    3.28    2.35   0
   2  -7  -2   74.19    1.60   0
   2   3   0   30.20    2.79   0
   2   9   0   16.72    3.72   0
   3  14  -1   34.72    4.59   0
   3  18  -2   45.60    8.57   0
   4   0  -1   59.62    2.75   0
   4  12  -1   34.37    5.74   0
   5  14  -2   -1.34    6.91   0
   6   2  -2   18.69    4.27   0
   6  10  -2    9.15    6.66   0
   6  15  -3   45.34    9.80   0
   7  -3  -4   29.42    4.16   0
   7  10  -3   -7.84    5.76   0
   8  -2  -5    6.71    5.38   0
  -8  -2  -4   10.97    6.38   0
  -8   3  -3    3.65    4.49   0
  -7   3  -2   16.21    3.77   0
  -7   4  -2   71.72    4.56   0
  -6  -9  -5    3.75    7.54   0
  -6  -5  -3   46.98    5.68   0
  -5  -9  -4   23.81    6.41   0
  -5  -4  -2  300.16    6.71   0
  -4 -10  -4   23.17    5.84   0
  -4  -2  -1  178.56    4.39   0
  -3 -11  -4   11.38    5.05   0
  -2  17  -1   16.77    4.38   0
  -1 -10  -3    5.66    3.84   0
   0 -14  -6   43.50    6.23   0
   0 -13  -5   10.92    4.68   0
   0 -10  -3   -4.32    3.12   0
   1  12   0  117.48    5.04   0
   1  20  -2    8.36    7.28   0
   2 -11  -4   10.15    2.86   0
   4  17  -2   10.08    7.55   0
   5   5  -1  103.57    5.15   0
   5   6  -1   15.95    4.60   0
   5   7  -1   34.57    5.09   0
   6  -8  -5    7.08    1.56   0
   6   1  -2   85.36    4.63   0
   6  11  -2    2.73    6.57   0
   7  12  -3    8.08    8.97   0
   8   1  -4   27.94    6.20   0
  -8  -4  -5   10.29    7.22   0
  -8   4  -3    9.56    4.21   0
  -8   5  -3   23.94    4.53   0
  -7  -7  -5    5.83    5.72   0
  -7  -2  -3   15.44    4.79   0
  -7   5  -2   37.39    3.54   0
  -7   6  -2   49.80    4.02   0
  -6 -10  -6   15.63    8.87   0
  -6  -7  -4   71.38    6.80   0
  -6  -1  -2   86.22    4.91   0
  -5 -10  -5   30.85    7.29   0
  -4  -8  -3  142.28    5.05   0
  -3 -13  -6    3.65    7.33   0
  -3 -12  -5   -1.00    6.23   0
  -3  10   0   22.77    1.36   0
   0  13   0    5.49    3.60   0
   0  18  -1    5.03    5.89   0
   2   2   0  216.66    3.49   0
   2  11   0    3.20    4.17   0
   2  17  -1   16.67    5.84   0
   3   6   0   39.54    3.66   0
   3   7   0   56.82    4.25   0
   5  16  -2   42.09    8.28   0
   6  12  -2   67.09    6.18   0
   7   0  -3   -2.94    3.92   0
   7  13  -3   -5.49    9.15   0
  -8   6  -3   13.45    3.85   0
  -8   7  -3   30.56    3.71   0
  -7  -4  -4  106.79    6.93   0
  -7  -1  -3    2.91    4.85   0
  -6  -4  -3   30.32    4.91   0
  -5 -11  -6   -1.90    7.56   0
  -5  -6  -3   57.58    5.17   0
  -5   2  -1  282.91    4.50   0
  -4 -11  -5   10.15    5.12   0
  -4  15  -1   19.98    2.17   0
  -3  -3  -1  551.89    5.53   0
  -3   4   0   43.31    1.40   0
  -2 -11  -4    9.40    4.52   0
  -2  -7  -2   80.00    3.95   0
  -2  -4  -1   11.15    2.02   0
  -1  18  -1    2.86    4.46   0
   1  13   0   27.52    4.44   0
   1  18  -1    8.30    5.78   0
   2  12   0  218.59    6.12   0
   3   9   0   38.93    4.53   0
   3  16  -1    6.20    6.39   0
   4  14  -1   16.77    4.62   0
   5  -6  -3   57.45    1.82   0
   5  -3  -2   23.90    2.38   0
   5   3  -1  242.22    4.99   0
   6   0  -2  241.19    5.47   0
   6  13  -2    7.42    5.80   0
   7  -6  -5    6.02    2.95   0
   7  -4  -4  115.53    4.74   0
   8  -3  -5    5.66    4.92   0
   8   0  -4   93.07    5.95   0
  -8  -3  -5    1.20    6.94   0
  -8   0  -4   88.09    6.58   0
  -7  -7  -6   -3.31    7.85   0
  -7  -6  -5   -1.12    5.05   0
  -6  -9  -6    7.14    8.35   0
  -6  -8  -5   -0.25    5.08   0
  -6  -6  -4   48.13    6.44   0
  -6   0  -2  225.20    5.85   0
  -5  -8  -4    4.47    4.07   0
  -5  -3  -2   25.64    3.02   0
  -4  -1  -1  399.14    4.85   0
  -3 -10  -4  133.62    6.46   0
  -3  -6  -2   63.22    4.18   0
  -2 -13  -6   12.02    6.61   0
  -2  -9  -3   48.70    4.51   0
  -2  18  -1    6.42    4.35   0
  -1 -11  -4   16.14    4.40   0
  -1  14   0   19.95    3.73   0
   0  14   0   57.26    4.26   0
   1 -14  -7   54.24    6.45   0
   2 -13  -6    3.48    3.96   0
   2 -12  -5   25.55    3.40   0
   2  -9  -3   54.86    2.22   0
   2  13   0   30.66    4.82   0
   2  18  -1   11.16    6.50   0
   3 -10  -4  136.12    3.01   0
   3   4   0   42.78    2.79   0
   3  10   0   19.91    4.38   0
   3  17  -1   36.92    6.71   0
   4  -1  -1  385.22    4.24   0
   4  15  -1   21.74    6.68   0
   5  12  -1    9.09    6.41   0
   5  17  -2   11.91    8.92   0
   6  14  -2    0.70    5.97   0
   7   6  -2   48.49    6.41   0
   7   7  -2    4.22    6.42   0
   7   8  -2   24.63    6.67   0
   8   5  -3   20.72    6.50   0
   8   7  -3   22.85    7.41   0
   8   8  -3    9.66    7.77   0
   8   9  -3   19.46    7.68   0
  -7  -3  -4   19.85    6.21   0
  -7   0  -3   -0.88    4.35   0
  -5 -10  -6   18.05    7.38   0
  -5  -9  -5   -5.90    6.23   0
  -4  -7  -3  321.73    6.38   0
  -3 -13  -7    5.40    7.91   0
  -3 -12  -6   18.50    6.69   0
  -3  -8  -3   76.58    4.97   0
  -2  13   0   35.12    2.68   0
  -1 -13  -6    1.89    5.87   0
  -1 -12  -5   39.70    5.13   0
  -1  -7  -2   34.70    2.97   0
   0 -14  -7    2.11    5.92   0
   0 -11  -4    7.16    3.60   0
   0  19  -1    4.87    5.74   0
   1 -13  -6   -1.42    5.22   0
   2   1   0  190.32    3.06   0
   3   3   0  118.29    3.62   0
   3  11   0   -4.23    3.20   0
   4  -5  -2   27.24    1.34   0
   4  16  -1   37.72    7.69   0
   5  13  -1   46.47    6.73   0
   6  15  -2   10.82    8.20   0
   7   4  -2   84.48    5.77   0
   8  -1  -4   33.51    4.74   0
   8   4  -3    1.52    6.09   0
  -8   2  -4    5.64    4.72   0
  -7  -6  -6   14.15    7.52   0
  -7  -5  -5   27.34    5.25   0
  -7   1  -3   -1.46    3.85   0
  -6  -7  -5   29.62    7.19   0
  -6  -5  -4   37.72    5.72   0
  -5  -7  -4   25.13    5.88   0
  -5  -5  -3   87.93    5.50   0
  -5  -2  -2    7.43    3.83   0
  -4 -11  -6   -0.47    6.76   0
  -4 -10  -5    7.59    4.76   0
  -4  -4  -2  283.59    5.86   0
  -4   0  -1   63.00    2.95   0
  -3  -2  -1  181.29    3.85   0
  -3  11   0    1.07    1.38   0
  -2 -13  -7   10.09    7.35   0
  -1  -9  -3  155.06    4.75   0
   0 -13  -6    9.23    5.28   0
   0 -12  -5   -5.30    4.35   0
   0  15   0   -3.45    3.84   0
   1  -7  -2   31.86    1.99   0
   2  14   0   31.38    4.89   0
   2  19  -1   42.18    7.25   0
   3  -3  -1  550.00    3.11   0
   3  13   0   -0.74    4.77   0
   4  -9  -4   14.11    1.44   0
   4   7   0  147.32    5.57   0
   4   8   0   39.11    4.78   0
   5  14  -1   16.53    6.74   0
   6  -1  -2   85.93    3.79   0
   6   8  -1   16.31    5.73   0
   6   9  -1   18.54    5.89   0
   7   3  -2   12.23    4.95   0
   7  12  -2    9.81    8.27   0
   8  -4  -5   14.87    4.83   0
   8   3  -3   -5.06    5.74   0
  -8  -1  -5   21.02    6.46   0
  -7  -4  -5   22.60    6.22   0
  -7  -2  -4   14.34    5.44   0
  -5   4  -1   23.73    2.27   0
  -5  11  -1   37.25    1.26   0
  -3  -5  -2  106.82    4.02   0
  -3   5   0    6.98    0.94   0
  -2  -6  -2  959.55    7.91   0
  -1  15   0   59.80    3.76   0
   0  -9  -3  243.36    4.70   0
   0  -7  -2    4.70    2.19   0
   1  -9  -3  156.65    3.43   0
   1   0   0    2.44    0.99   0
   3 -12  -6   16.57    3.79   0
   3   2   0 1229.58    7.49   0
   4   5   0   46.27    3.80   0
   4   9   0   59.53    4.25   0
   4  10   0   41.38    5.20   0
   4  11   0    9.92    4.70   0
   4  17  -1    4.65    7.01   0
   5  15  -1  -11.02    7.45   0
   6   4  -1    3.31    4.26   0
   6   5  -1  106.58    5.61   0
   6  10  -1    7.40    4.65   0
   6  11  -1  -16.20    6.69   0
   7  -2  -3   14.47    3.30   0
   7  13  -2   10.28    8.11   0
   8  -2  -4   12.54    4.98   0
   8   2  -3   -2.52    5.21   0
  -8   0  -5   28.06    6.23   0
  -8   4  -4   -2.24    4.91   0
  -7  -5  -6   13.10    6.99   0
  -7   2  -3   -1.68    3.96   0
  -6  -2  -3    3.18    3.33   0
  -5  -9  -6    3.52    7.38   0
  -4 -11  -7  -13.35    8.16   0
  -3 -12  -7   16.57    7.64   0
  -3  -9  -4   69.11    4.38   0
  -2 -12  -6   57.94    5.34   0
  -2 -11  -5   11.94    4.99   0
  -2  -8  -3   -3.83    3.74   0
  -2  19  -1   41.02    5.06   0
  -1 -13  -7    2.47    6.94   0
   0  16   0   12.50    4.07   0
   0  20  -1   15.28    6.40   0
   1  16   0  121.58    6.01   0
   1  20  -1   16.30    6.70   0
   2 -13  -7   10.29    5.64   0
   2  20  -1    7.68    7.20   0
   3  14   0   -6.24    3.85   0
   3  19  -1   27.49    8.24   0
   4   4   0   -0.76    3.25   0
   4  12   0   11.87    5.29   0
   4  18  -1    0.61    8.08   0
   5   0  -1   -0.15    2.60   0
   5  16  -1    7.03    8.25   0
   6  12  -1   10.06    5.00   0
   6  13  -1    8.70    6.93   0
   8   1  -3   30.22    5.16   0
   9   2  -4   32.47    6.82   0
  -8   5  -4   12.71    4.22   0
  -7  -3  -5   24.24    6.52   0
  -6  -4  -4   20.37    4.92   0
  -6   3  -2  129.28    4.33   0
  -5  -6  -4   71.23    5.72   0
  -5  -4  -3   53.55    3.87   0
  -4 -10  -6   17.60    6.67   0
  -4  -9  -5   35.77    4.93   0
  -4  16  -1   30.90    2.22   0
  -3 -10  -5   11.38    4.29   0
  -3  18  -1    0.76    3.34   0
  -1 -12  -6   41.91    6.02   0
  -1 -10  -4   83.70    4.75   0
  -1  16   0  138.06    5.46   0
   0 -13  -7   40.54    6.81   0
   0  -4  -1    3.19    1.59   0
   1 -13  -7    2.64    5.40   0
   2 -10  -4    7.87    2.47   0
   3  -8  -3   74.07    1.64   0
   3  15   0    7.36    5.77   0
   4  -2  -1  178.12    2.80   0
   4  13   0   10.93    5.57   0
   5  17  -1   55.60    8.80   0
   6  -2  -2    5.69    2.56   0
   6  14  -1   28.15    8.25   0
   7  -5  -4   21.13    3.05   0
   7   1  -2    5.60    4.28   0
   8   8  -2   28.37    7.11   0
   8   9  -2   15.33    7.35   0
  -8   1  -5   13.38    5.51   0
  -8   7  -4   11.31    4.63   0
  -8   8  -4   20.49    4.56   0
  -7   4  -3    6.07    3.63   0
  -7  13  -3   -2.20    2.36   0
  -6   4  -2   17.70    3.65   0
  -5  -9  -7   38.79    8.68   0
  -5  -7  -5    5.90    6.09   0
  -3  12   0    8.71    1.51   0
  -2 -12  -7   37.32    7.78   0
  -2  15   0   27.88    3.16   0
  -1 -11  -5   96.25    5.32   0
   0 -12  -6   12.07    5.68   0
   0 -10  -4  132.70    4.69   0
   0  17   0    2.49    4.12   0
   1  -4  -1 1012.12    3.33   0
   2 -12  -6   37.30    4.70   0
   2  17   0    5.76    5.86   0
   3   1   0    1.03    2.26   0
   3  16   0   25.50    6.35   0
   4 -11  -6   11.06    3.08   0
   4   3   0   19.40    2.56   0
   4  14   0   86.90    7.16   0
   5   7   0   11.69    4.74   0
   5   8   0   11.28    5.02   0
   5   9   0   79.07    5.87   0
   5  10   0  244.28    7.81   0
   6   2  -1   21.51    4.09   0
   6  15  -1   11.03    8.52   0
   8   0  -3   -0.24    4.47   0
   8   5  -2    8.12    5.92   0
   8   6  -2   32.31    6.82   0
   8   7  -2   20.23    5.03   0
   8  11  -2    5.55    8.94   0
  -7  -2  -5   -6.18    5.88   0
  -7   0  -4   -5.32    3.28   0
  -7   5  -3   86.01    4.64   0
  -6  -6  -6   52.20    7.50   0
  -6  -3  -4   46.89    5.39   0
  -5  -3  -3  359.05    7.03   0
  -5   0  -2   -6.39    3.18   0
  -5  10  -1   54.79    1.64   0
  -4 -10  -7    0.30    7.93   0
  -4  -5  -3   54.07    4.73   0
  -2 -10  -5   12.52    4.81   0
  -2  -9  -4   45.40    3.56   0
  -2  20  -1    0.75    4.65   0
  -1  -8  -3   28.49    3.35   0
   0 -11  -5   70.49    4.86   0
   1 -12  -6   42.00    4.63   0
   1 -10  -4   93.42    3.61   0
   2 -11  -5   14.51    3.07   0
   2   0   0  214.18    2.72   0
   4 -10  -5   12.90    2.26   0
   4  15   0   29.44    6.61   0
   5  -1  -1  116.69    3.69   0
   5  11   0   10.72    4.01   0
   5  12   0   58.29    6.86   0
   6  -5  -3   38.44    2.50   0
   6  16  -1   22.85    8.98   0
   7   0  -2   -2.35    3.72   0
   7   7  -1    2.59    5.90   0
   7   8  -1    8.55    6.09   0
   7  11  -1   83.59    8.16   0
   8  -3  -4    6.05    4.32   0
   8   4  -2   -2.95    5.53   0
   9   0  -4   -4.99    6.50   0
  -8   3  -5    3.59    5.04   0
  -7  -3  -6   -5.80    6.75   0
  -7   1  -4   14.66    4.64   0
  -7   6  -3   11.35    3.91   0
  -7  12  -3    3.06    2.61   0
  -6   0  -3   16.41    4.32   0
  -6   5  -2   -0.66    2.73   0
  -5   8  -1   12.89    1.65   0
  -5   9  -1  127.01    2.28   0
  -4  -9  -6    5.06    6.26   0
  -4  -2  -2  119.56    4.24   0
  -3 -10  -6   27.93    6.57   0
  -3  -9  -5  220.23    7.22   0
  -2  -7  -3    6.78    3.73   0
  -1 -12  -7   -1.41    6.51   0
  -1  17   0   41.64    4.25   0
   0  18   0   10.44    4.76   0
   1 -11  -5  101.72    4.62   0
   1  18   0   39.87    5.60   0
   2  18   0   -6.89    6.00   0
   3 -12  -7    3.45    4.63   0
   4  16   0   51.17    7.54   0
   5  13   0    2.67    6.03   0
   5  14   0   12.18    6.47   0
   7   5  -1   59.07    5.88   0
   7  12  -1   16.09    5.73   0
   7  13  -1  -12.40    8.52   0
   8  -5  -5    7.47    3.77   0
   8   3  -2   21.21    5.73   0
   9   3  -3   38.13    7.58   0
  -7  -1  -5   10.92    5.37   0
  -7   7  -3   15.46    3.26   0
  -7   8  -3   -0.53    3.41   0
  -7  11  -3   42.52    3.18   0
  -6  -6  -7   17.18    7.82   0
  -6  -4  -5   -5.16    5.26   0
  -6  -2  -4   39.65    5.08   0
  -6  12  -2   72.42    2.38   0
  -5  -6  -5    9.94    5.72   0
  -3  13   0    7.05    1.63   0
  -3  19  -1   27.64    3.70   0
  -2  -2  -1    6.90    2.44   0
  -2  16   0    2.75    2.90   0
  -1  -9  -4   35.17    4.28   0
  -1  -3  -1 1981.34    7.45   0
   0 -12  -7    8.00    6.61   0
   0  -8  -3    1.64    2.54   0
   1   7   1  175.20    3.78   0
   1   8   1   31.31    3.00   0
   1   9   1  275.72    4.57   0
   1  11   1   82.51    4.22   0
   1  19   0    0.11    6.29   0
   2   8   1  147.84    4.47   0
   2   9   1   17.31    3.64   0
   2  10   1   37.49    4.09   0
   3  18   0   10.86    7.09   0
   4  17   0   37.23    7.17   0
   5 -10  -6   16.65    2.57   0
   5   4   0  265.56    5.28   0
   5  15   0    1.19    7.52   0
   7   4  -1   45.63    5.18   0
   7  14  -1   -6.53    8.26   0
  -8   5  -5   12.62    4.76   0
  -7  -2  -6   22.99    6.30   0
  -7   2  -4   17.12    4.49   0
  -6   1  -3  192.12    5.50   0
  -5  -4  -4   31.89    4.75   0
  -5   1  -2   62.91    3.41   0
  -4  -9  -7   -3.83    6.95   0
  -4  -6  -4  466.78    7.51   0
  -4  -4  -3    8.01    4.07   0
  -2 -11  -7    2.11    6.53   0
  -1  18   0   30.80    4.33   0
   0  -6  -2 1103.52    6.40   0
   0   8   1   -1.29    2.07   0
   0   9   1  595.04    5.62   0
   0  11   1  114.23    3.65   0
   0  19   0   -3.28    4.88   0
   1 -12  -7    7.74    5.21   0
   1  -8  -3   20.93    2.39   0
   1  12   1   22.67    3.86   0
   2 -12  -7   22.01    4.92   0
   2  -8  -3   -0.05    1.67   0
   2   7   1  613.82    6.61   0
   2  19   0    6.52    6.12   0
   3   9   1   87.42    4.92   0
   3  10   1   25.95    4.60   0
   4  18   0   26.86    7.26   0
   5   3   0  179.69    5.03   0
   5  16   0   15.10    7.60   0
   6  -3  -2  126.43    3.24   0
   6   7   0    9.47    5.13   0
   6   8   0  136.06    6.65   0
   6   9   0    2.51    4.22   0
   6  10   0   27.11    4.84   0
   6  11   0   -2.28    6.11   0
   6  12   0   33.66    6.83   0
   7  -1  -2   12.55    3.51   0
   9  -1  -4    0.94    5.37   0
   9   2  -3    6.68    5.93   0
  -8   6  -5    1.85    4.35   0
  -7   0  -5    7.75    4.63   0
  -6  -1  -4   38.01    4.93   0
  -6   9  -2    3.34    2.20   0
  -6  11  -2   -1.58    1.99   0
  -5  -7  -7   19.27    7.38   0
  -4  -8  -6  100.57    5.92   0
  -4  -7  -5  247.54    6.78   0
  -3 -10  -8   75.40    8.57   0
  -3  -9  -6    5.12    6.15   0
  -3  -7  -4   44.74    3.60   0
  -3  -3  -2   64.12    3.29   0
  -3   0  -1   -1.25    2.06   0
  -2 -11  -8    5.08    8.19   0
  -2 -10  -6   45.04    6.24   0
  -2  -9  -5  111.86    5.75   0
  -2  -8  -4  217.07    5.77   0
   0 -11  -6   10.74    4.65   0
   0   7   1  618.53    4.90   0
   0  12   1   -1.84    2.85   0
   1   6   1  194.08    3.66   0
   1  14   1   28.66    4.69   0
   1  20   0   10.14    7.05   0
   2  13   1   14.06    4.34   0
   2  14   1    2.17    4.36   0
   2  20   0   24.79    6.87   0
   3 -11  -6   15.64    3.85   0
   3   0   0   -0.99    1.94   0
   3   7   1  195.80    5.14   0
   3   8   1  161.73    4.57   0
   4   1   0    8.54    2.52   0
   5  17   0   -4.89    8.17   0
   6   0  -1   43.08    3.72   0
   6   6   0  644.60    9.65   0
   6  13   0    5.26    4.97   0
   6  14   0   21.86    7.80   0
   7  -4  -3    5.77    3.00   0
   8   8  -1   11.14    6.99   0
   8   9  -1   15.75    7.48   0
   8  10  -1   18.14    8.28   0
   8  11  -1   -0.09    8.57   0
   8  12  -1   10.34    8.34   0
   9   1  -3   10.65    6.50   0
   9   6  -2   45.68    7.44   0
   9   7  -2   -1.24    8.06   0
  -7  -1  -6   -3.08    6.03   0
  -7   1  -5    8.92    4.89   0
  -6  -4  -6    9.61    4.60   0
  -5  -6  -6   -3.42    5.63   0
  -5  -5  -5   52.14    4.56   0
  -4  -1  -2   62.65    3.49   0
  -4   3  -1   59.35    2.25   0
  -3  -5  -3  177.42    5.17   0
  -1 -11  -7   55.08    6.84   0
  -1  -7  -3   15.53    2.78   0
  -1  19   0   -3.78    4.87   0
   0 -10  -5   -2.91    3.78   0
   0  -9  -4   10.58    3.42   0
   0  13   1  452.46    6.47   0
   0  20   0    8.36    6.10   0
   1 -11  -6   40.21    4.93   0
   1  -6  -2   76.50    2.04   0
   2   5   1  655.31    6.02   0
   2  15   1  147.68    5.88   0
   3   6   1    8.48    3.32   0
   3  13   1   42.57    4.10   0
   4   9   1  104.52    5.66   0
   4  10   1   64.89    5.57   0
   4  11   1   21.24    5.09   0
   5   2   0   82.45    3.90   0
   6   5   0  119.48    4.75   0
   6  15   0    0.41    8.06   0
   7   2  -1   32.89    4.55   0
   8  -2  -3   -3.38    3.73   0
   8   1  -2   18.10    4.74   0
   8   6  -1   10.53    6.10   0
   8   7  -1   80.03    7.11   0
  -7   0  -6  -10.81    5.02   0
  -7   4  -4  110.72    4.77   0
  -6  -4  -7   -1.11    6.34   0
  -6  -2  -5    3.05    5.27   0
  -6   0  -4   34.90    4.37   0
  -5  -3  -4   14.68    4.46   0
  -5  -1  -3  159.22    4.29   0
  -4  -8  -7   11.76    5.33   0
  -4  -5  -4   86.62    4.14   0
  -3  -9  -7   16.03    7.13   0
  -2 -10  -7   12.01    6.48   0
  -2  -6  -3   27.95    3.36   0
  -2  -4  -2  360.87    4.86   0
  -1 -11  -8   14.17    7.67   0
  -1  -5  -2  349.62    4.41   0
   0   6   1   -4.08    1.73   0
   0  14   1    5.37    3.47   0
   1   5   1  431.51    4.44   0
   1  15   1   28.77    4.39   0
   2 -11  -6    0.43    3.58   0
   3   5   1  529.02    6.25   0
   4   7   1  278.61    6.31   0
   4   8   1   20.56    3.36   0
   4  12   1   37.29    4.52   0
   4  13   1  121.98    6.71   0
   6   4   0   -3.91    4.32   0
   6  16   0   -2.11    7.94   0
   7   9   0    0.26    6.21   0
   7  10   0   73.44    7.40   0
   7  11   0   13.28    7.46   0
   7  12   0   32.15    7.32   0
   8   5  -1   20.63    5.99   0
   9   4  -2   51.66    6.97   0
   4  14   1   13.41    4.43   0
   7   8   0   -2.87    4.51   0
  -7   3   4   19.20    3.24   0
  -6   1  -7   89.90    7.61   0
  -5  -5   8    9.04    9.01   0
  -5   3  -5  106.71    5.52   0
  -4  -6   8   15.20    8.22   0
  -4  -3   7   14.51    6.68   0
  -4  -2  -8    6.70    7.52   0
  -4   0  -7    3.26    6.20   0
  -4   4  -3   18.89    3.20   0
  -3  -7   8   -8.40    8.26   0
  -3  -4   7   -8.91    6.79   0
  -3  -3  -8    8.50    7.58   0
  -3  -1  -7   24.38    6.71   0
  -2 -10   8   -5.71    8.69   0
  -2  -3   6   62.71    5.94   0
  -1  -8   7    1.39    7.58   0
  -1  -5   6  113.23    6.67   0
  -1  -4  -7    0.19    6.18   0
  -1   1  -3   31.70    3.27   0
   0 -12   7  -13.45    8.66   0
   0 -10  -8   30.09    8.16   0
   0  -5   5   95.27    5.69   0
   1 -13   6   11.39    7.13   0
   1 -12   6   31.61    7.54   0
   1 -10  -7   15.05    6.84   0
   1  -8   5   68.81    5.61   0
   1  -5  -5  105.98    4.62   0
   1  -2  -1  883.54    3.31   0
   2 -17   5  -12.53    8.03   0
   2 -16   5   -4.44    7.75   0
   2 -15   5   29.67    7.75   0
   2 -10   4  -10.40    4.89   0
   2  -7  -4   71.49    3.37   0
   2  -5  -2  360.28    3.14   0
   3 -18   3    4.90    6.10   0
   3 -17   3   14.09    5.82   0
   3 -16   3    7.64    5.21   0
   3 -15   3   14.78    4.85   0
   3 -13  -4    0.03    2.67   0
  -9   5  -2    2.89    3.44   0
  -8   5  -3   27.49    4.22   0
  -7   0   6   -5.20    7.18   0
  -7   5  -3   83.16    4.02   0
  -6  -2   7  -11.92    7.11   0
  -6   0   6   85.06    6.47   0
  -5  -1  -8   -7.29    8.09   0
  -5   1  -7   12.72    6.28   0
  -5   5  -2   18.23    2.63   0
  -4  -1   6   82.17    5.86   0
  -4   2   4  201.54    4.68   0
  -3  -8   8    6.55    8.92   0
  -3  -2   6   14.29    5.45   0
  -3   2  -5   79.28    5.21   0
  -2 -11   8   -7.98    9.73   0
  -2  -7  -9   53.17    9.98   0
  -2  -6   7   31.57    6.96   0
  -2  -4  -8    0.15    8.08   0
  -2   0   4 1484.88   10.37   0
  -2   1  -5  453.29    7.78   0
  -1  -9   7   77.89    7.75   0
  -1  -3   5  150.77    5.88   0
  -1  -2  -6  200.89    5.87   0
   0 -14   7   -5.84    9.71   0
   0 -13   7   13.11    7.20   0
   0  -9  -8    6.74    7.10   0
   0  -8   6  169.60    7.54   0
   0  -6  -7    2.51    5.84   0
   0  -4  -6   49.54    4.21   0
   0  -2   3   -3.02    2.92   0
   0  -1   2    2.43    2.63   0
   1 -15   6   -4.49    8.15   0
   1 -14   6    5.64    7.81   0
   1  -6   4   60.48    4.41   0
   2  -8   3   -4.29    3.37   0
   3 -12   2  192.66    5.22   0
   3 -10   1   15.32    2.22   0
  -7   4  -5   19.57    5.03   0
  -5  -6   8   -3.02    9.45   0
  -5  -3   7   44.83    6.93   0
  -5   1   5  114.03    5.85   0
  -4  -7   8    8.99    9.40   0
  -4  -1  -8   33.30    7.35   0
  -3  -9   8    3.30    9.34   0
  -3  -5   7   27.75    7.01   0
  -3  -2  -8  161.22    8.35   0
  -3   1  -6   29.83    3.98   0
  -3   1   4   38.04    3.38   0
  -3   4  -1  267.85    3.28   0
  -2   0  -6  373.31    8.28   0
  -2   1   3  539.97    5.46   0
  -2   2  -4   69.45    4.32   0
   0  -9   6  -14.81    6.13   0
   0  -2  -5   -1.33    4.16   0
   0  -1  -4   -8.71    3.50   0
   0   0  -2 1412.96    7.12   0
   1 -16   6    8.00    8.66   0
   1  -9  -7   74.24    6.66   0
   1  -9   5   24.56    4.33   0
   2 -11   4    9.65    4.94   0
   2  -8  -5   42.62    3.88   0
   3 -13   2   13.79    4.19   0
   3 -12  -4   38.21    2.98   0
   3 -10  -3   66.30    2.48   0
  -9   5  -3    3.54    4.24   0
  -6   3  -6   12.73    5.55   0
  -6   4  -5   -3.97    4.64   0
  -5  -1   6   11.13    5.02   0
  -5   0  -8   -9.62    7.68   0
  -4  -8   8   36.41    9.49   0
  -4  -4   7   17.77    6.76   0
  -4   1  -7   24.87    6.54   0
  -4   4  -4   66.38    4.38   0
  -3 -10   8   46.20   10.03   0
  -3  -4  -9   20.86    9.80   0
  -3   0  -7   -3.43    6.05   0
  -3   2   3   21.14    2.22   0
  -3   4  -2  819.86    6.26   0
  -2  -7   7   89.08    6.53   0
  -2  -6  -9   -5.89    8.72   0
  -2  -4   6   56.46    5.88   0
  -2  -2   5  120.92    5.50   0
  -1 -10   7    9.05    7.57   0
  -1  -8  -9  -14.94    9.04   0
  -1  -6   6   16.68    4.11   0
  -1  -5  -8   20.04    7.79   0
  -1   0  -5   -4.50    4.37   0
   0  -8  -8   13.31    7.76   0
   0  -6   5    0.29    4.85   0
   0  -5  -7  187.94    7.63   0
   0  -4   4   31.09    4.01   0
   1 -10   5  109.22    6.52   0
   1  -7   4   94.96    4.97   0
   1  -6  -6   36.31    5.07   0
   1  -2  -2 2168.36    7.80   0
   2 -12   4  133.98    6.25   0
   3 -19   2    2.57    6.47   0
   3 -14   2   57.59    4.87   0
   3  -9  -2   15.72    1.07   0
  -9   2   4   15.82    4.24   0
  -8   1   5   25.03    5.96   0
  -7   5  -4   29.13    4.17   0
  -6  -3   7    3.16    7.36   0
  -6   1   5   83.73    5.89   0
  -6   5  -4   35.55    4.13   0
  -5   2  -7   14.91    6.17   0
  -5   4  -5   22.67    4.51   0
  -4  -2   6   25.88    5.43   0
  -4   0   5   72.15    4.91   0
  -3  -6   7    8.66    7.07   0
  -3  -3   6  -12.93    5.13   0
  -3  -1   5   98.11    5.09   0
  -2  -8   7    5.36    7.26   0
  -2  -5  -9   20.51    8.77   0
  -2  -1  -7   58.68    5.06   0
  -1 -12   7   31.69    8.41   0
  -1 -11   7   65.69    7.19   0
  -1  -7   6   54.65    5.94   0
  -1  -4   5   83.37    5.59   0
  -1  -2   4  511.57    6.84   0
  -1  -1  -6  242.64    7.02   0
  -1   1  -4  268.82    5.54   0
   0 -10   6    7.61    4.85   0
   0  -7  -8   -2.71    6.35   0
   0  -3  -6    8.09    3.53   0
   1 -11   5  123.45    6.92   0
   1  -8  -7    4.09    5.39   0
   1  -5   3  594.04    6.24   0
   2 -18   4    7.50    7.87   0
   2 -14   4   63.29    5.95   0
   2 -13   4   16.05    5.17   0
   2  -9   3   53.83    4.23   0
   2  -7   2   66.54    3.01   0
   2  -6  -4  152.60    3.86   0
   3 -18   2   27.85    5.37   0
   3 -17   2   15.65    5.66   0
   3 -16  -5    2.99    3.95   0
   3 -16   2   45.63    5.55   0
   3 -15  -5    0.39    4.10   0
   3 -15   2   15.26    4.72   0
   3 -11  -4   12.21    2.88   0
   3 -11   1  424.59    5.16   0
  -7  -1   6  -15.56    7.05   0
  -7   1   5   16.57    4.84   0
  -6  -1   6    8.14    5.77   0
  -5  -4   7   27.17    7.36   0
  -5   2   4  366.10    5.89   0
  -4  -5   7   17.20    7.47   0
  -4   0  -8  101.18    8.80   0
  -3  -1  -8   36.01    7.67   0
  -3   2  -6   27.56    5.30   0
  -3   4  -3  231.11    4.56   0
  -2  -9   7   14.53    7.22   0
  -2  -5   6  225.35    7.75   0
  -2   3  -3  198.85    4.35   0
  -1 -14   7   36.86    9.90   0
  -1 -13   7  -15.17    8.95   0
  -1  -4  -8   65.66    7.74   0
   0 -12   6   25.49    7.00   0
   0 -11   6   10.21    6.57   0
   0  -7   5  385.23    8.04   0
   0   0  -3   -3.73    2.10   0
   1 -12   5   35.53    6.71   0
   1  -5  -6  113.17    5.59   0
   2 -17   4   -6.63    6.40   0
   2 -16   4    8.56    6.09   0
   2 -15   4   23.05    6.16   0
   2 -13  -7   18.47    6.84   0
   2  -9  -6   54.77    5.23   0
   2  -7  -5  104.50    4.41   0
   2  -6   1   26.44    2.29   0
   2  -5  -3  411.45    4.37   0
   3 -14  -5   13.92    3.84   0
   3 -10   0   23.09    2.07   0
  -7   6  -2   35.95    2.97   0
  -6  -4   7   -0.29    7.79   0
  -6   4  -6    9.53    5.60   0
  -5   1  -8   -9.30    7.93   0
  -5   4   2  284.98    2.86   0
  -5   5  -4   35.20    3.93   0
  -4   2  -7   15.45    6.45   0
  -4   3  -6   47.33    5.79   0
  -4   5  -2   28.19    2.38   0
  -4   5  -1  112.93    2.57   0
  -3  -7   7   -7.41    6.77   0
  -3   4   0   42.19    1.22   0
  -2 -10   7    3.42    7.51   0
  -2  -4  -9   18.99    8.83   0
  -2   0  -7   85.06    6.45   0
  -2   1  -6  125.75    5.03   0
  -2   2  -5  159.89    5.81   0
  -1  -8   6   56.51    6.83   0
  -1  -6  -9   28.86    8.67   0
  -1  -1   3   32.50    3.00   0
  -1   2  -2 2129.59    9.03   0
   0 -13   6   11.35    7.67   0
   0  -6  -8   55.08    7.62   0
   0  -4  -7    4.79    4.36   0
   0  -3   3   50.33    3.61   0
   0  -1  -5   94.32    5.08   0
   1 -14   5   23.75    6.54   0
   1 -13   5   34.87    6.82   0
   1 -10  -8   27.52    7.55   0
   1  -8   4  111.59    5.28   0
   1  -4   2  115.72    3.26   0
   2 -12  -7   19.82    6.74   0
   2 -10   3   14.75    3.95   0
   3 -13  -5    4.62    3.82   0
   3 -12   1   69.77    3.40   0
  -9   3   3   27.13    2.75   0
  -8   5  -5    4.53    5.29   0
  -8   6  -2   31.55    3.24   0
  -7   5  -5   21.85    4.79   0
  -7   6  -3   14.43    3.82   0
  -7   6  -1    6.53    1.99   0
  -6   5  -5   61.11    5.08   0
  -5  -5   7   61.69    7.75   0
  -5  -2   6  152.67    7.01   0
  -5   0   5   10.17    4.37   0
  -4  -6   7   24.14    7.70   0
  -4  -3   6   30.86    5.95   0
  -4   1   4   51.30    4.12   0
  -4   4  -5   20.73    3.78   0
  -4   5  -3   59.89    3.49   0
  -3  -8   7   -3.15    7.23   0
  -3  -4   6  120.50    6.39   0
  -3  -2  -9   15.28    9.04   0
  -3   0  -8   -7.02    7.63   0
  -2 -11   7   23.55    8.11   0
  -2  -6   6   60.74    6.44   0
  -2  -3   5  175.30    5.84   0
  -2  -1   4    1.21    3.35   0
  -1  -5   5  117.99    5.74   0
  -1  -3  -8   -2.40    6.93   0
  -1   0  -6    2.85    5.13   0
  -1   1  -5  150.24    5.77   0
  -1   2  -3   88.86    3.68   0
  -1   2  -1  868.29    4.62   0
   0 -16   6   48.65    9.61   0
   0 -15   6   -5.77    8.38   0
   0 -14   6   29.21    6.40   0
   0  -5   4    7.72    3.82   0
   0  -2  -6  165.04    6.35   0
   1 -17   5   36.30    8.60   0
   1 -16   5   -8.63    7.68   0
   1 -15   5   19.74    7.16   0
   1  -9  -8   34.83    7.88   0
   1  -6   3  143.03    4.32   0
   1  -3   1 2094.43    6.89   0
   2 -11   3   19.78    4.31   0
   2  -8  -6   47.62    5.12   0
   2  -8   2  766.32    6.81   0
   3 -19   1   24.74    5.25   0
   3 -10  -4  139.29    3.76   0
   3  -9  -3  261.97    3.20   0
  -8   6  -3   17.74    3.85   0
  -8   6  -1    6.22    1.97   0
  -6  -5   7   46.14    8.69   0
  -6  -2   6   27.71    6.24   0
  -6   6  -3   11.52    3.50   0
  -6   6  -1   20.97    2.15   0
  -5   3  -7   46.59    6.19   0
  -5   4  -6  144.53    6.57   0
  -4  -1   5  158.30    5.74   0
  -3  -2   5   45.71    4.90   0
  -3   0   4    0.75    2.91   0
  -2 -12   7   45.21    9.64   0
  -2  -3  -9   18.60    9.15   0
  -2   3  -4   81.21    3.59   0
  -1  -9   6   20.35    4.74   0
  -1  -5  -9   73.69    9.48   0
  -1  -3   4  492.57    6.78   0
  -1  -1  -7  188.83    7.55   0
   0  -9   5  105.00    6.15   0
   0  -8  -9    8.68    8.70   0
   0  -5  -8   -1.39    6.96   0
   0  -3  -7  250.59    8.23   0
   0   0  -4  142.83    3.92   0
   1  -9   4   45.86    4.80   0
   1  -6  -7   30.88    5.35   0
   1  -3  -5  165.79    4.45   0
   1  -2  -4  497.15    6.13   0
   2 -12   3   87.78    5.31   0
   2 -11  -7    0.48    5.18   0
   2  -5  -4   -0.97    2.35   0
   3 -18   1   11.62    4.74   0
   3 -13   1   46.24    2.95   0
  -9   6  -2   49.92    3.50   0
  -8   0   5   39.60    6.49   0
  -7  -2   6   29.19    6.76   0
  -6   0   5  -10.14    4.40   0
  -5  -6   7  -18.78    7.63   0
  -5   2  -8   21.15    5.82   0
  -5   5  -5   46.23    4.72   0
  -4  -7   7   11.78    5.80   0
  -4   5  -4   87.83    4.45   0
  -3  -9   7   16.92    5.75   0
  -3  -5   6   31.50    5.96   0
  -3  -1  -9   17.02    8.56   0
  -2 -14   7    0.23    9.89   0
  -2 -13   7    7.25    7.44   0
  -2  -7   6   50.87    6.30   0
  -2   2  -6   32.30    5.42   0
  -1 -10   6  153.87    7.73   0
  -1  -6   5   95.24    5.80   0
  -1   0   2    6.85    2.15   0
  -1   2  -4  530.76    6.87   0
   0  -7  -9   16.33    9.54   0
   1 -10   4   99.01    5.62   0
   1  -8  -8   16.13    6.94   0
   2 -19   3   26.38    6.77   0
   2 -13   3  156.97    6.21   0
   2 -10  -7   22.40    5.25   0
   3 -17   1   41.30    4.90   0
   3 -16   1   11.24    4.14   0
   3 -15   1   59.89    4.40   0
   3 -14   1   30.07    3.09   0
  -8   3   3    0.35    2.94   0
  -8   6  -4   23.45    4.28   0
  -7   0   5    4.22    4.70   0
  -6  -6   7   13.06    8.59   0
  -6   3   3   28.63    2.97   0
  -6   5  -6   -8.50    5.36   0
  -5  -7   7   18.95    7.59   0
  -5  -3   6   22.37    5.33   0
  -5   6  -3   46.74    3.65   0
  -5   6  -2  112.16    3.38   0
  -4  -8   7    7.43    7.80   0
  -4  -4   6   14.90    5.68   0
  -4   3  -7   10.62    4.32   0
  -3 -11   7   43.97    8.90   0
  -3 -10   7   14.91    6.44   0
  -2  -4   5   -4.03    4.26   0
  -2   0   3   68.89    3.03   0
  -2   3  -5  155.58    5.66   0
  -1 -12   6   41.15    7.62   0
  -1 -11   6   37.07    5.43   0
  -1  -4  -9  -10.53    8.55   0
  -1  -2  -8   51.53    7.10   0
   0 -10   5   -3.74    5.09   0
   0  -6   4  124.64    4.15   0
   0  -4  -8   16.99    7.42   0
   0  -2   2  731.76    5.17   0
   0  -1  -6    5.93    4.93   0
   0   0  -5    1.79    3.85   0
   1 -11   4   26.70    5.26   0
   1  -7  -8   30.43    7.66   0
   1  -7   3    4.31    3.44   0
   2 -18   3    4.37    6.42   0
   2 -17   3   27.64    5.85   0
   2 -16   3   59.57    5.94   0
   2 -15   3   47.56    5.50   0
   2 -14   3   28.05    4.92   0
   2  -9  -7   12.75    5.81   0
   2  -9   2  137.46    3.95   0
   2  -7  -6   62.91    4.53   0
   3 -11  -5   62.21    3.78   0
  -9   6  -1    6.22    1.97   0
  -7  -3   6   -9.83    7.08   0
  -7   6  -5    1.49    4.47   0
  -6  -7   7    9.96    8.44   0
  -6  -3   6   22.75    6.04   0
  -5  -1   5   91.29    5.35   0
  -5   1   4   24.95    4.00   0
  -5   3  -8   14.59    6.91   0
  -5   5  -6   19.57    5.10   0
  -4  -9   7    6.29    8.31   0
  -4   2   3   18.80    2.42   0
  -4   5  -5   68.01    4.90   0
  -3 -13   7    4.39    9.33   0
  -3 -12   7    2.73    9.28   0
  -3  -6   6   42.36    6.21   0
  -2  -8   6   36.67    5.22   0
  -2  -2   4   58.28    3.97   0
  -2   0  -8   28.02    5.29   0
  -1 -16   6   20.84    8.70   0
  -1 -15   6  -10.29    8.15   0
  -1 -14   6    9.18    7.97   0
  -1 -13   6   -4.30    8.12   0
  -1  -7   5    6.95    4.99   0
  -1   0  -7    2.19    5.70   0
   0 -11   5   80.07    6.55   0
   0  -6  -9   -1.25    7.87   0
   0  -4   3    2.03    3.25   0
   0  -2  -7   -4.81    5.48   0
   1 -12   4   66.11    5.68   0
   1  -5   2  361.56    4.60   0
   1  -3  -6   63.57    5.26   0
   1  -2  -5   92.67    4.58   0
   2  -7   1  622.58    4.97   0
   2  -4  -3   57.04    2.67   0
   3 -15  -6   -3.74    4.24   0
   3 -14  -6    3.89    4.38   0
   3  -9  -4   76.19    3.06   0
  -8   6  -5    5.09    4.76   0
  -7   3   3   45.32    2.97   0
  -6   6  -5   17.93    4.47   0
  -5  -8   7   15.96    7.99   0
  -5  -4   6  133.84    7.49   0
  -4 -10   7    0.44    8.71   0
  -4  -5   6   27.15    6.37   0
  -3  -3   5  495.53    7.40   0
  -3   0  -9   -4.94    6.19   0
  -3   1   3  134.33    3.31   0
  -3   3  -7   67.22    6.41   0
  -2  -9   6   49.98    7.13   0
  -2  -5   5  105.80    5.65   0
  -2  -1  -9   76.66    8.71   0
  -2   4  -3   61.42    3.56   0
  -1  -4   4  441.69    6.20   0
  -1  -2   3   79.13    3.46   0
  -1  -1  -8    3.59    6.80   0
  -1   2  -5   72.96    4.02   0
   0 -17   5   24.14    7.98   0
   0 -14   5  -14.47    6.26   0
   0 -13   5   18.28    6.52   0
   0 -12   5    2.02    4.53   0
   0  -7   4    2.77    4.27   0
   0  -3  -8   -6.87    6.71   0
   0   1  -3 1422.11    8.42   0
   0   1  -2    4.56    2.59   0
   1 -18   4   37.59    7.48   0
   1 -17   4   14.54    6.94   0
   1 -16   4   47.87    7.75   0
   1 -14   4    3.40    5.47   0
   1 -13   4   17.69    5.31   0
   1  -6  -8    8.05    6.57   0
   1  -4  -7   14.25    5.23   0
   1  -1  -3   29.08    2.44   0
   2 -10   2   19.53    3.57   0
   2  -6  -6   59.75    4.62   0
   2  -5  -5  106.89    4.24   0
   3 -19   0   -2.88    4.05   0
   3 -13  -6    9.63    4.30   0
   3 -10  -5    6.34    3.40   0
  -8  -1   5   10.10    6.89   0
  -8   4   2   -0.69    1.82   0
  -7   6   0    0.34    1.06   0
  -6  -4   6    6.79    6.14   0
  -6  -1   5   83.88    5.40   0
  -6   4   2   23.03    1.75   0
  -6   5  -7   27.91    6.89   0
  -5  -9   7   29.00    8.60   0
  -5   6  -5    3.28    4.06   0
  -5   6  -1    6.57    1.63   0
  -4 -11   7   -1.57    8.35   0
  -4   0   4  199.55    4.85   0
  -4   3  -8   39.29    7.43   0
  -4   4  -7   20.22    6.12   0
  -3  -7   6    5.33    5.62   0
  -3  -1   4   43.45    3.57   0
  -3   2  -8  147.08    7.81   0
  -3   4  -6  121.17    6.18   0
  -3   5  -2   87.83    2.83   0
  -2 -10   6   64.14    7.49   0
  -2   1  -8    8.95    6.67   0
  -2   2  -7   18.42    4.66   0
  -2   3  -6   85.83    5.64   0
  -2   4  -4  316.32    5.96   0
  -2   4  -2  363.52    4.41   0
  -1  -8   5   63.99    5.56   0
   0 -16   5   -5.19    6.70   0
   0 -15   5   28.91    6.88   0
   0  -5  -9    2.81    7.81   0
   0  -1  -7  203.96    7.56   0
   0   0  -6  354.03    7.74   0
   0   1  -4   10.03    3.53   0
   1 -15   4   52.75    5.99   0
   1  -8   3   13.84    3.44   0
   1  -1  -4  272.00    4.84   0
   1  -1  -2  401.46    3.63   0
   2 -11  -8    7.00    6.26   0
   3 -18   0    7.38    4.28   0
   3 -12  -6   18.01    4.40   0
   3 -12   0    7.22    2.17   0
  -7  -4   6   46.49    7.34   0
  -7  -1   5    4.91    5.12   0
  -7   1   4   29.55    4.72   0
  -7   6  -6   13.37    5.97   0
  -6   1   4   38.17    3.88   0
  -6   6  -6   53.80    5.57   0
  -5 -10   7  -14.64    8.73   0
  -5  -5   6   15.66    6.43   0
  -5   5  -7   79.48    6.13   0
  -4  -6   6   29.08    6.31   0
  -4   3   2   14.49    1.64   0
  -4   5  -6   33.60    5.09   0
  -4   6  -3   48.59    3.37   0
  -3  -8   6   46.05    6.67   0
  -3  -4   5   36.48    4.86   0
  -3   1  -9   -4.64    8.29   0
  -2 -12   6   47.14    8.28   0
  -2 -11   6    3.13    6.39   0
  -2  -6   5  198.63    6.55   0
  -2   0  -9   10.07    7.77   0
  -2   1   2  260.44    3.09   0
  -1  -9   5   58.35    5.60   0
  -1   1  -7  150.40    7.34   0
  -1   3  -3  527.95    5.92   0
   0  -8   4  293.12    6.60   0
   0  -4  -9   -0.58    7.28   0
   1  -2  -6  203.67    6.46   0
   2 -19   2   -6.52    6.12   0
   2 -11   2   27.78    3.40   0
   2 -10  -8   11.86    6.40   0
   2  -7  -7  109.92    5.98   0
   3 -17   0    1.68    3.85   0
   3 -13   0    0.42    2.61   0
   3 -11  -6   20.69    4.39   0
   3  -9  -5  218.98    5.02   0
   3  -8  -4   35.98    2.64   0
  -8   7  -4    6.11    4.22   0
  -8   7  -3   22.78    3.48   0
  -7   4   2   73.09    2.48   0
  -7   7  -4    5.05    3.51   0
  -7   7  -2    2.89    2.58   0
  -6  -5   6   19.59    6.38   0
  -6   7  -4   68.47    4.64   0
  -5  -2   5   35.41    4.76   0
  -4  -7   6    2.26    6.30   0
  -4  -3   5   81.72    5.33   0
  -4   6  -2  136.14    3.45   0
  -3  -9   6   17.80    6.63   0
  -3   5  -5  299.82    6.38   0
  -2 -15   6   14.13    8.94   0
  -2 -14   6   34.69    8.76   0
  -2 -13   6   -6.47    7.02   0
  -2  -3   4   81.53    4.18   0
  -2   4  -5   -2.58    3.98   0
  -1 -10   5   79.92    6.58   0
  -1  -5   4   82.95    3.79   0
  -1   0  -8   20.69    4.99   0
  -1   3  -4  483.63    6.20   0
   0  -9   4   11.33    4.27   0
   0  -5   3   91.44    3.88   0
   0  -2  -8   26.69    5.21   0
   0   1  -5   82.42    3.93   0
   1  -9   3  165.67    4.98   0
   1  -7  -9   12.93    8.26   0
   1  -3  -7  275.11    7.69   0
   1  -1  -5  144.06    4.92   0
   2 -18   2   -2.97    5.20   0
   2 -12   2   90.25    4.16   0
   2  -9  -8   60.44    6.93   0
   2  -5  -6  201.94    5.82   0
   2  -4  -5    0.99    3.31   0
   3 -15   0    4.64    2.74   0
   3 -14   0   -0.07    2.51   0
  -9   2   3    3.33    3.86   0
  -8  -2   5    1.88    6.54   0
  -8   7  -2   18.25    2.55   0
  -7  -5   6   12.56    7.86   0
  -7   7  -5   17.16    4.53   0
  -6  -2   5   -2.85    4.53   0
  -5  -6   6    6.51    6.50   0
  -4   4  -8    8.89    7.03   0
  -4   5  -7   30.78    6.33   0
  -4   6  -5    6.90    4.12   0
  -3 -10   6    4.88    6.79   0
  -3   3  -8    8.56    4.95   0
  -3   4  -7   21.29    4.49   0
  -2  -7   5  115.53    6.11   0
  -2  -1   3  650.59    6.09   0
  -2   2  -8   69.23    7.17   0
  -2   3  -7    4.49    5.48   0
  -1 -11   5  111.06    7.04   0
  -1  -1  -9    7.24    8.18   0
  -1   3  -2  157.84    2.91   0
   0  -3  -9   14.56    7.98   0
   0   0  -7   -7.13    5.71   0
   1 -10   3    1.67    4.00   0
   1  -6  -9   31.77    8.92   0
   1  -6   2   80.96    3.11   0
   1  -4  -8   63.78    6.97   0
   2 -17   2    2.06    4.79   0
   2 -16   2   13.32    4.59   0
   2 -15   2   73.90    5.41   0
   2 -14   2  114.92    5.44   0
   2 -13   2    8.83    3.82   0
   2  -8  -8   31.69    6.01   0
   2  -6  -7   39.99    5.10   0
   3 -10  -6   30.91    3.90   0
  -9   0   4    9.99    4.86   0
  -7  -2   5    3.47    5.21   0
  -7   5   1   65.45    1.48   0
  -6  -6   6   35.78    7.23   0
  -6   7  -5   16.72    4.52   0
  -6   7  -2    5.07    2.25   0
  -5  -7   6    3.26    6.44   0
  -5   0   4   -1.19    3.56   0
  -5   5  -8   19.64    6.86   0
  -5   7  -4   27.63    3.65   0
  -5   7  -3   40.35    3.60   0
  -4  -8   6   99.25    7.55   0
  -3 -12   6   12.70    7.51   0
  -3 -11   6   20.68    7.77   0
  -3  -5   5  307.89    7.05   0
  -3  -2   4   43.24    3.98   0
  -3   5  -6   32.29    5.10   0
  -3   5  -1  446.99    3.90   0
  -2   1  -9   80.92    8.34   0
  -2   4  -6   76.15    5.46   0
  -1 -17   5   20.95    8.38   0
  -1 -16   5   -4.34    7.78   0
  -1 -15   5   33.21    7.26   0
  -1 -14   5   10.89    6.73   0
  -1 -13   5   27.74    6.77   0
  -1 -12   5   16.63    6.45   0
  -1  -6   4   44.69    4.60   0
  -1  -3   3  507.02    5.89   0
  -1   1  -8    3.56    6.47   0
  -1   2  -7  209.79    7.76   0
   0 -10   4  144.81    5.91   0
   0  -3   2   -3.74    1.77   0
   0  -1  -8   -2.20    6.65   0
   0   1  -6   12.04    4.57   0
   1 -19   3   18.52    7.22   0
   1 -11   3  296.29    6.41   0
   1  -4   1 1048.20    5.19   0
   1  -2  -7  221.23    7.34   0
   1  -1  -6  239.23    6.42   0
   2  -6   0  137.85    1.91   0
   2  -4  -6   80.26    5.19   0
   2  -3  -4   82.23    3.03   0
   3 -12  -7   -1.79    5.08   0
   3  -9  -6    6.75    4.14   0
   3  -8  -5   19.84    2.97   0
  -8   0   4  125.84    6.45   0
  -7  -6   6   13.98    7.37   0
  -7   7  -6    1.51    5.17   0
  -6   7  -6    9.86    4.98   0
  -5  -3   5   72.17    5.53   0
  -5   7  -5   -2.23    3.98   0
  -4  -9   6   -1.52    6.56   0
  -4  -4   5   35.83    4.93   0
  -4  -1   4   51.06    4.13   0
  -4   4   1   14.66    0.85   0
  -4   6  -6   25.72    5.06   0
  -3 -15   6   18.39    9.33   0
  -3 -14   6   26.58    8.87   0
  -3 -13   6   17.80    7.99   0
  -3   4  -8   37.22    6.90   0
  -2  -8   5   37.08    5.22   0
  -2  -4   4  260.55    5.96   0
  -1  -1   2  408.68    4.18   0
  -1   0  -9   16.68    7.69   0
  -1   3  -6   69.21    5.64   0
   0 -18   4   -1.83    7.61   0
   0 -17   4    0.64    7.23   0
   0 -12   4  139.39    6.51   0
   0 -11   4    7.79    3.49   0
   0  -6   3    4.70    3.25   0
   0  -2  -9    7.60    8.19   0
   0   2  -4  303.60    5.50   0
   1 -18   3   39.16    6.16   0
   1 -17   3  121.09    6.97   0
   1 -12   3   42.21    4.78   0
   1  -5  -9   74.68    8.57   0
   1  -3  -8    6.70    6.33   0
   1   0  -4    0.71    3.11   0
   2  -7  -8    2.71    5.77   0
   2  -5  -7   20.26    4.81   0
   2  -3  -5  153.24    4.43   0
   3  -7  -4   41.15    2.74   0
  -9   7  -2    2.82    2.34   0
  -8  -3   5   -4.34    6.63   0
  -7  -7   6    8.39    7.96   0
  -7   0   4   -3.23    4.61   0
  -6  -7   6   -8.39    6.90   0
  -6  -3   5   13.54    5.17   0
  -6   0   4   30.50    3.92   0
  -5  -8   6   69.42    7.38   0
  -4 -11   6    2.75    7.71   0
  -4 -10   6   -5.26    7.11   0
  -4   1   3   76.39    2.99   0
  -4   5  -8    5.78    6.61   0
  -3  -6   5   21.50    3.77   0
  -3   0   3    1.61    2.32   0
  -3   3  -9   42.15    8.31   0
  -3   5  -7   22.63    6.19   0
  -3   6  -5    5.93    4.27   0
  -3   6  -3   54.11    3.29   0
  -2  -9   5  107.71    6.52   0
  -2   2  -9   -7.15    7.84   0
  -2   3  -8    3.04    6.45   0
  -2   4  -7   22.62    6.18   0
  -2   5  -5  112.46    5.35   0
  -2   5  -4    5.31    2.58   0
  -2   5  -3  408.92    5.54   0
  -1  -7   4   94.72    5.14   0
   0 -16   4   71.73    6.78   0
   0 -15   4    1.86    6.07   0
   0 -14   4  149.32    7.30   0
   0 -13   4    0.02    5.14   0
   0   0  -8  251.47    9.03   0
   0   1  -7  175.38    7.47   0
   0   1  -1 1735.27    5.37   0
   0   2  -5    7.63    4.12   0
   1 -16   3   -7.28    5.26   0
   1 -15   3   40.54    5.27   0
   1 -14   3   58.83    5.17   0
   1 -13   3   88.77    5.01   0
   1  -7   2   34.98    2.82   0
   1   0  -5   12.47    3.92   0
   1   0  -3    2.23    2.43   0
   2 -20   1    3.63    5.50   0
   2  -9   1   12.98    2.17   0
   2  -6  -8  106.63    7.74   0
   3 -18  -1    2.58    3.57   0
   3 -10  -7    2.66    5.20   0
   3  -8  -6   32.05    4.41   0
   3  -7  -5   13.73    3.52   0
   3  -7  -3   72.58    2.18   0
  -7  -3   5   15.00    5.82   0
  -6  -8   6   46.53    7.60   0
  -6   7  -7   44.32    6.24   0
  -5 -10   6    5.70    7.47   0
  -5  -9   6   17.29    6.85   0
  -5  -4   5   30.34    5.06   0
  -5   6  -8   15.69    7.02   0
  -5   7  -6   12.03    4.87   0
  -4 -14   6   27.41    9.64   0
  -4 -13   6   19.37    8.97   0
  -4 -12   6   51.84    8.33   0
  -4  -5   5   58.11    5.62   0
  -4   6  -7   30.38    6.16   0
  -4   7  -4   37.53    3.86   0
  -3  -7   5   25.07    5.35   0
  -3  -3   4   62.38    4.10   0
  -2 -10   5   18.89    5.90   0
  -1   1  -9    0.87    7.57   0
  -1   3  -7  257.75    8.05   0
  -1   4  -5   95.63    5.35   0
  -1   4  -4  459.71    6.61   0
   0  -7   3 1190.61    9.36   0
   0  -1  -9   87.99    8.90   0
   0   2  -6  120.72    6.11   0
   1  -1  -7  148.07    7.02   0
   2 -19   1   41.52    5.20   0
   2  -4  -7   27.74    4.86   0
  -9  -1   4    1.31    5.47   0
  -9   3   2    7.52    3.28   0
  -8  -4   5    6.78    7.29   0
  -7   7  -1    1.73    1.61   0
  -7   8  -5    2.87    4.33   0
  -7   8  -4    9.48    3.43   0
  -6 -10   6   -5.75    8.13   0
  -6  -9   6   12.99    7.85   0
  -6  -4   5    8.83    4.91   0
  -6   8  -4   77.91    4.50   0
  -5 -12   6   23.69    8.83   0
  -5 -11   6   -8.04    8.31   0
  -5  -1   4   25.90    4.01   0
  -5   7  -7   -1.91    6.01   0
  -4  -2   4  207.75    5.31   0
  -4   7  -3  324.58    5.37   0
  -3   4  -9   18.17    7.53   0
  -3   5  -8   67.36    7.15   0
  -3   6  -6   50.16    5.25   0
  -2 -17   5  -11.37    8.23   0
  -2 -16   5   14.02    8.33   0
  -2 -15   5   58.66    8.57   0
  -2 -14   5    1.00    7.23   0
  -2 -13   5  137.34    8.23   0
  -2 -12   5   53.03    6.82   0
  -2 -11   5    9.51    4.68   0
  -2  -5   4   16.34    4.10   0
  -2   5  -6  197.98    5.75   0
  -1  -8   4  133.16    4.74   0
  -1  -4   3   98.70    3.86   0
  -1   4  -3  101.20    3.67   0
   1 -20   2   18.39    7.96   0
   1   0  -6   16.89    4.71   0
   2 -18   1   -6.24    5.34   0
   2  -5  -8   36.86    6.25   0
   3 -17  -1   36.08    3.59   0
   3  -9  -7   12.17    4.48   0
   3  -7  -6   -2.80    4.01   0
  -8  -1   4    1.17    5.70   0
  -8   8  -3    7.34    3.46   0
  -7  -4   5   18.99    6.00   0
  -7   8  -3    4.77    3.13   0
  -6   8  -5    6.37    4.08   0
  -6   8  -3   14.57    3.31   0
  -5  -5   5   53.34    5.91   0
  -4  -6   5   13.79    4.89   0
  -4   6  -8   12.06    7.23   0
  -4   7  -6   -3.40    4.75   0
  -3  -8   5   17.93    4.24   0
  -3   6  -7    2.91    5.46   0
  -3   6  -2   59.65    2.72   0
  -2  -2   3   90.01    2.87   0
  -2   3  -9   13.95    7.51   0
  -2   4  -8    3.57    4.75   0
  -2   5  -7   14.84    5.90   0
  -1  -9   4   51.45    5.06   0
  -1   4  -6  277.87    6.48   0
   0  -8   3   -0.29    3.71   0
   0  -4   2 1732.22    8.41   0
   0   0  -9   12.56    7.33   0
   0   1  -8    2.22    6.24   0
   0   2  -7    3.58    5.88   0
   0   2  -2  727.66    5.36   0
   1  -8   2   48.97    3.03   0
   1  -3  -9   66.13    7.91   0
   2 -17   1   15.50    4.93   0
   2  -7  -9   49.23    8.05   0
   2  -3  -7   10.84    4.56   0
   2  -2  -5  148.76    4.60   0
   2  -2  -4   74.59    2.92   0
   3 -16  -1    2.35    2.92   0
   3  -8  -7    7.16    4.76   0
   3  -6  -5   15.53    3.35   0
   3  -6  -4   75.42    3.10   0
  -8  -5   5   14.83    7.00   0
  -7  -1   4   18.98    4.60   0
  -6  -5   5   32.15    5.91   0
  -6  -1   4   43.58    4.43   0
  -6   7  -1   96.88    2.41   0
  -5   3   2   16.20    1.87   0
  -5   8  -5   10.64    4.20   0
  -4  -7   5  277.17    8.04   0
  -3 -10   5   -4.29    6.11   0
  -3  -9   5  219.06    6.91   0
  -3  -4   4  398.41    6.84   0
  -2  -6   4  173.26    5.55   0
  -1 -18   4   15.64    7.95   0
  -1 -17   4   13.26    7.56   0
  -1 -10   4   89.52    5.40   0
  -1   3  -8    2.89    4.85   0
  -1   3  -1 1921.40    6.47   0
  -1   4  -7    0.72    5.89   0
   0 -19   3    5.89    7.39   0
   0   3  -5   60.45    4.78   0
   0   3  -4   -3.91    3.47   0
   1 -19   2   19.65    6.29   0
   1  -2  -9    6.19    7.22   0
   1  -1  -8    3.26    6.27   0
   1   0  -7    2.17    5.26   0
   1   0  -2    4.21    2.03   0
   1   1  -5  146.96    5.20   0
   2 -16   1   52.32    4.40   0
   2 -12   1   38.67    3.51   0
   2 -11   1   17.69    2.53   0
   2  -6  -9   -7.04    7.39   0
   2  -4  -8   -4.23    5.95   0
   2  -3  -2   31.45    1.51   0
   2  -2  -6   48.84    4.71   0
   3 -19  -2    6.78    3.85   0
   3 -15  -1   53.18    3.06   0
   3 -12  -1   54.96    2.23   0
  -9  -2   4   18.90    6.38   0
  -7  -5   5   19.22    6.59   0
  -5  -6   5    6.18    5.84   0
  -5  -2   4  386.61    7.33   0
  -5   8  -6   44.20    5.54   0
  -4  -8   5   -1.50    5.50   0
  -4  -3   4   21.61    4.02   0
  -4   7  -2   17.49    2.66   0
  -3 -16   5    2.07    8.98   0
  -3 -15   5   11.50    8.47   0
  -3 -14   5    8.76    7.57   0
  -3 -13   5   -8.31    7.08   0
  -3 -12   5   -1.67    6.74   0
  -3 -11   5  100.52    7.63   0
  -3  -1   3  143.96    3.66   0
  -3   5  -9   31.80    8.91   0
  -3   6  -8   32.24    7.02   0
  -3   7  -5   19.49    4.66   0
  -3   7  -4   38.63    4.18   0
  -2   0   2   35.13    2.13   0
  -2   4  -9   20.14    8.34   0
  -2   5  -8   41.25    6.95   0
  -2   6  -6   70.55    5.51   0
  -2   6  -5  245.31    6.20   0
  -1 -16   4   38.04    6.85   0
  -1 -15   4   25.58    7.01   0
  -1 -14   4   12.16    6.06   0
  -1 -13   4   19.43    6.15   0
  -1 -12   4   48.03    5.87   0
  -1 -11   4   23.52    3.94   0
  -1  -5   3  678.62    7.03   0
   0 -18   3   -6.86    6.70   0
   0  -9   3  226.21    5.56   0
   0   2  -8   23.43    6.37   0
   0   3  -6   -4.23    4.72   0
   1 -18   2   27.82    5.65   0
   1  -9   2   12.61    2.93   0
   1  -5   1  419.13    3.76   0
   1  -1  -1 1001.28    3.57   0
   1   1  -6  236.91    6.76   0
   2 -14   1   12.61    3.40   0
   2 -13   1   20.98    3.41   0
   2  -5  -9   28.43    8.37   0
   2  -2  -3   88.90    2.61   0
   3 -13  -1   51.28    2.44   0
   3  -9  -8    2.28    5.58   0
   3  -7  -7   -0.80    4.39   0
  -8  -6   5   16.55    8.01   0
  -8  -2   4    7.98    6.15   0
  -7  -6   5   28.05    7.10   0
  -6  -6   5   38.61    6.46   0
  -5  -7   5    6.34    6.20   0
  -5   8  -7   14.58    6.29   0
  -5   8  -3   46.29    3.33   0
  -4  -9   5   37.54    6.57   0
  -4   0   3  150.68    3.81   0
  -4   7  -8   15.43    7.29   0
  -4   8  -5    0.66    4.13   0
  -2  -7   4   54.53    3.88   0
  -1  -2   2 2054.63    8.60   0
  -1   3  -9   52.57    8.59   0
  -1   4  -2   78.84    2.97   0
  -1   5  -4   62.57    4.48   0
   0 -17   3   95.32    7.01   0
   0 -16   3   -7.96    5.79   0
   0 -11   3   79.05    4.80   0
   0 -10   3    6.11    4.06   0
   0   1  -9   51.77    8.29   0
   0   3  -7  254.88    8.07   0
   0   3  -3   47.88    3.26   0
   1 -17   2    8.40    5.09   0
   1 -16   2    9.55    4.61   0
   1 -10   2  420.25    6.07   0
   1   0  -8   -1.48    6.58   0
   1   1  -7  187.77    7.18   0
   2  -3  -8    7.75    6.01   0
   2  -2  -7   19.34    5.13   0
   2  -1  -5  451.29    6.71   0
   3  -8  -8   -0.05    6.32   0
   3  -6  -3   45.04    2.00   0
   3  -5  -5  297.62    5.17   0
  -7  -7   5    7.01    7.16   0
  -7  -2   4   24.56    4.99   0
  -7   1   3    4.33    3.42   0
  -6  -7   5   31.86    6.82   0
  -6  -2   4   58.58    4.87   0
  -5  -8   5    7.25    6.36   0
  -4 -15   5   18.40    8.94   0
  -4 -11   5   35.05    7.03   0
  -4 -10   5   32.37    6.69   0
  -4   8  -6  123.32    6.16   0
  -4   8  -4   55.03    4.25   0
  -3  -5   4  109.40    4.23   0
  -2 -18   4   -5.73    8.48   0
  -2  -8   4  240.54    6.71   0
  -2  -3   3  171.09    3.80   0
  -1   5  -7   50.56    6.23   0
   0 -15   3   85.92    6.11   0
   0 -14   3   -9.46    5.00   0
   0 -13   3   82.05    5.58   0
   0 -12   3   -8.51    4.39   0
   0  -5   2    1.18    2.66   0
   0  -2   1    6.26    1.90   0
   1 -15   2   -0.78    4.59   0
   1 -14   2   38.94    4.71   0
   1 -13   2   14.15    3.82   0
   1 -12   2  101.05    4.64   0
   1 -11   2   29.20    3.75   0
   2  -4  -9   13.66    7.91   0
   2  -1  -6  120.28    5.54   0
   2  -1  -4    3.95    2.42   0
   3  -6  -7   -0.21    4.32   0
   3  -5  -6   30.89    3.95   0
  -4 -14   5    5.98    6.20   0
  -4 -12   5   10.91    5.65   0
  -1  -6   3  120.42    3.84   0
;
_shelx_hkl_checksum     3424
_shelx_res_file
;
TITL CK1 in Pna2(1)
    invert.res
    created by SHELXL-2019/2 at 11:54:52 on 18-Oct-2024
CELL  0.71073   7.5555  15.7119   7.4892   90.000   90.000   90.000
ZERR    4.000   0.0009   0.0017   0.0008    0.000    0.000    0.000
REM Gitterkonstanten aus 3621 Reflexen mit 3-28.2 Grad V=889.05(17)
REM farblose Nadel
LATT -1
SYMM -X, -Y, 1/2+Z
SYMM 1/2+X, 1/2-Y, Z
SYMM 1/2-X, 1/2+Y, 1/2+Z
SFAC C H O S
UNIT 36 48 8 4
L.S. 4
BOND $H
SIZE 0.030  0.090  0.570
FMAP 2
ACTA
CONF
BOND $H
PLAN -10 .5 -.5
TEMP -153
EADP O2 O2A
EADP O11 O11A
EADP C3 C3A
EADP C10 c10A
SADI O2 C3 O2A C3A
SADI C1 O11 C1 O11A
SADI O11 C10 O11A C10A
SADI C3 C10 C3A C10A
SADI C3 C4 C3A C4
WGHT    0.034900    2.229300
FVAR       0.70584
C1    1    0.598493    0.347285    0.693841    11.00000    0.03655    0.03249 =
         0.01836    0.00068    0.00006   -0.00673
PART 1 10.9
O2    3    0.586731    0.315866    0.528047    10.90000    0.03108    0.03528 =
         0.02111   -0.00115    0.00044    0.00524
C3    1    0.422731    0.343740    0.443675    10.90000    0.02655    0.02652 =
         0.02693    0.00364    0.00048    0.00020
AFIX  13
H3    2    0.335024    0.296075    0.443307    10.90000   -1.20000
AFIX   0
PART 0
C4    1    0.463340    0.370444    0.253873    11.00000    0.04032    0.03471 =
         0.02214    0.00275    0.00516    0.00289
PART 1 10.9
AFIX  23
H4A   2    0.495129    0.319495    0.183013    10.90000   -1.20000
H4B   2    0.566653    0.409199    0.254135    10.90000   -1.20000
AFIX  23
PART 2 10.1
H4C   2    0.448687    0.307895    0.247867    10.10000   -1.20000
H4D   2    0.575352    0.386047    0.193598    10.10000   -1.20000
AFIX   0
PART 0
C5    1    0.307022    0.415133    0.165791    11.00000    0.04569    0.04343 =
         0.01601   -0.00002    0.00138    0.00526
AFIX  23
H5A   2    0.293459    0.472383    0.219282    11.00000   -1.20000
H5B   2    0.332900    0.422742    0.037191    11.00000   -1.20000
AFIX   0
C6    1    0.136142    0.367758    0.184964    11.00000    0.04592    0.03286 =
         0.02842   -0.00192   -0.01319    0.00213
AFIX  43
H6    2    0.107377    0.326913    0.096048    11.00000   -1.20000
AFIX   0
C7    1    0.022740    0.378871    0.316974    11.00000    0.03354    0.02893 =
         0.03787    0.00116   -0.00543   -0.00034
AFIX  43
H7    2   -0.080012    0.344029    0.318413    11.00000   -1.20000
AFIX   0
C8    1    0.044225    0.443035    0.466341    11.00000    0.03629    0.03464 =
         0.03381    0.00132    0.00381    0.00966
AFIX  23
H8A   2   -0.073915    0.455640    0.517033    11.00000   -1.20000
H8B   2    0.091387    0.496579    0.415429    11.00000   -1.20000
AFIX   0
C9    1    0.167209    0.413984    0.618463    11.00000    0.03967    0.03594 =
         0.02484   -0.00121    0.00252    0.00588
PART 1 10.9
AFIX  23
H9A   2    0.150571    0.452070    0.722425    10.90000   -1.20000
H9B   2    0.133462    0.355718    0.655515    10.90000   -1.20000
AFIX  23
PART 2 10.1
H9C   2    0.094452    0.382082    0.705681    10.10000   -1.20000
H9D   2    0.211017    0.465622    0.679986    10.10000   -1.20000
AFIX   0
PART 1 10.9
C10   1    0.358985    0.414409    0.565863    10.90000    0.04486    0.02862 =
         0.01853    0.00021   -0.00138    0.00537
AFIX  13
H10   2    0.390122    0.470873    0.512854    10.90000   -1.20000
AFIX   0
O11   3    0.464717    0.400046    0.726430    10.90000    0.04110    0.03695 =
         0.01716   -0.00453   -0.00297    0.00381
PART 0
S12   4    0.754187    0.322681    0.834760    11.00000    0.04123    0.04894 =
         0.02934    0.00800   -0.00649   -0.00411
PART 2 10.1
O2A   3    0.634961    0.375421    0.523020    10.10000    0.03108    0.03528 =
         0.02111   -0.00115    0.00044    0.00524
C3A   1    0.464754    0.400255    0.446185    10.10000    0.02655    0.02652 =
         0.02693    0.00364    0.00048    0.00020
AFIX  13
H3A   2    0.449620    0.463421    0.452080    10.10000   -1.20000
AFIX   0
C10A  1    0.334757    0.356560    0.570337    10.10000    0.04486    0.02862 =
         0.01853    0.00021   -0.00138    0.00537
AFIX  13
H10A  2    0.297608    0.300001    0.521916    10.10000   -1.20000
AFIX   0
O11A  3    0.429656    0.347136    0.739928    10.10000    0.04110    0.03695 =
         0.01716   -0.00453   -0.00297    0.00381
PART 0
HKLF 4
REM  CK1 in Pna2(1)
REM wR2 = 0.1594, GooF = S = 1.096, Restrained GooF = 1.094 for all data
REM R1 = 0.0698 for 1439 Fo > 4sig(Fo) and 0.1109 for all 1963 data
REM 121 parameters refined using 6 restraints
END
WGHT      0.0325      2.2331
REM Highest difference peak  0.315,  deepest hole -0.290,  1-sigma level  0.071
Q1    1   0.8890  0.3222  0.8235  11.00000  0.05    0.32
Q2    1   0.2513  0.2587  0.3367  11.00000  0.05    0.31
Q3    1   0.2493  0.5261  0.8421  11.00000  0.05    0.27
Q4    1   0.8973  0.2607  0.6214  11.00000  0.05    0.24
Q5    1  -0.1033  0.3817  0.5870  11.00000  0.05    0.24
Q6    1  -0.1130  0.3356  0.4574  11.00000  0.05    0.24
Q7    1   0.6019  0.4229  0.5317  11.00000  0.05    0.24
Q8    1   0.6656  0.2264  0.6809  11.00000  0.05    0.23
Q9    1   0.6677  0.4764  0.2287  11.00000  0.05    0.23
Q10   1   0.5339  0.2734  0.2420  11.00000  0.05    0.23
;
_shelx_res_checksum     95640
data_global
_journal_date_recd_electronic     2024-10-04
_journal_date_accepted     2024-10-18
_journal_name_full     'IUCrData'
_journal_year     2024
_journal_volume     9
_journal_issue      1
_journal_page_first     0
_journal_page_last     0
_journal_paper_category     HO
_journal_paper_doi     10.1107/S2414314624010198
_journal_coeditor_code     BT4155
_publ_contact_author_name     'Heiner Detert'
_publ_contact_author_address
;
University of Mainz
Department of Chemistry
Duesbergweg 10-14
55099 Mainz
Germany
;
_publ_contact_author_email     'detert@uni-mainz.de'
_publ_contact_author_fax     '+496131-3925338'
_publ_contact_author_phone     '+496131-3924189'
_publ_section_title
;\
3a<i>H</i>,4<i>H</i>,5<i>H</i>,8<i>H</i>,9<i>H</i>,9a<i>H</i>-\
Cycloocta[<i>d</i>][1,3]dioxole-2-thione
;
loop_
    _publ_author_name
    _publ_author_address
    'Schollmeyer, Dieter'
;
University of Mainz
Department of Chemistry
Duesbergweg 10-14
55099 Mainz
Germany
;
    'Kammler, Claudia'
;
University of Mainz
Department of Chemistry
Duesbergweg 10-14
55099 Mainz
Germany
;
    'Detert, Heiner'
;
University of Mainz
Department of Chemistry
Duesbergweg 10-14
55099 Mainz
Germany
;
_publ_section_synopsis
;
The thionocarbonate of <i>trans</i>-cyclooctenediol, C~9~H~12~O~2~S,
crystallizes with a 9/1 disorder in the position of the <i>R,R</i> and
<i>S,S</i>-enantiomers. As a result of <i>trans</i>-annulation, both rings
adopt a twist conformation.
;
