# Supplementary material for: 3aH,4H,5H,8H,9H,9aH-Cyclo­octa­[d][1,3]dioxole-2-thione
Source: IUCrdata. 2024 Nov 8;9(Pt 11):x241019. doi: 10.1107/S2414314624010198 (PMC11618877; doi:10.1107/S2414314624010198)
Supplement: Supplementary file 2 [file x-09-x241019-Isup2.hkl]

data_I                                                                          
_shelx_title ' CK1 in Pna2(1)'                                                  
_shelx_refln_list_code          4                                               
_shelx_F_calc_maximum      144.31                                               
_exptl_crystal_F_000       392.00                                               
_reflns_d_resolution_high  0.7580                                               
                                                                                
loop_                                                                           
 _space_group_symop_operation_xyz                                               
 'x, y, z'                                                                      
 '-x, -y, z+1/2'                                                                
 'x+1/2, -y+1/2, z'                                                             
 '-x+1/2, y+1/2, z+1/2'                                                         
                                                                                
_cell_length_a     7.5555                                                       
_cell_length_b    15.7119                                                       
_cell_length_c     7.4892                                                       
_cell_angle_alpha  90.000                                                       
_cell_angle_beta   90.000                                                       
_cell_angle_gamma  90.000                                                       
                                                                                
_shelx_F_squared_multiplier     1.000                                           
                                                                                
loop_                                                                           
 _refln_index_h                                                                 
 _refln_index_k                                                                 
 _refln_index_l                                                                 
 _refln_F_squared_calc                                                          
 _refln_F_squared_meas                                                          
 _refln_F_squared_sigma                                                         
 _refln_observed_status                                                         
   2   0  -9         45.33         39.63        17.02 o                         
   0   1  -9        152.03        147.23        36.35 o                         
   1   1  -9          0.92         10.49         8.83 o                         
   2   1  -9        119.94        153.49         9.59 o                         
   3   1  -9          4.09         14.82        12.30 o                         
   1   2  -9         28.09         21.11        10.54 o                         
   2   2  -9          2.07         -8.77         8.77 o                         
   3   2  -9         62.95         36.54         8.98 o                         
   0   3  -9         28.73         34.05        11.57 o                         
   1   3  -9        103.42        121.78        13.61 o                         
   2   3  -9          8.81         26.27         9.06 o                         
   3   3  -9         61.98         83.16        11.97 o                         
   1   4  -9         12.14        -11.65        11.65 o                         
   2   4  -9         17.39         31.85         7.17 o                         
   3   4  -9         18.30         26.15         7.69 o                         
   0   5  -9         24.03          8.06        11.11 o                         
   1   5  -9        141.70        158.98         8.98 o                         
   2   5  -9         32.07         55.64         9.92 o                         
   3   5  -9         47.91         57.65         9.12 o                         
   1   6  -9         94.20         86.35        17.11 o                         
   2   6  -9          0.73        -11.32        11.32 o                         
   0   7  -9          4.52         21.16        12.97 o                         
   1   7  -9         14.75         16.77        11.95 o                         
   2   7  -9         87.36        101.12        10.45 o                         
   1   8  -9         14.28        -18.14        18.14 o                         
   0   0  -8        489.05        504.75        18.12 o                         
   2   0  -8         55.03         52.12         8.27 o                         
   4   0  -8        171.97        213.63        11.47 o                         
   1   1  -8          3.34          6.96         7.54 o                         
   2   1  -8         11.01          9.69         9.31 o                         
   3   1  -8         89.60         74.19         7.95 o                         
   4   1  -8         65.03         65.65         7.92 o                         
   5   1  -8          9.26         -8.15         8.15 o                         
   0   2  -8         36.23         51.15         8.09 o                         
   1   2  -8         77.92         98.92         9.80 o                         
   2   2  -8        152.60        158.29        16.36 o                         
   3   2  -8        309.75        304.74         9.29 o                         
   4   2  -8         34.55         24.48         8.00 o                         
   5   2  -8         44.47         39.09         9.43 o                         
   1   3  -8          5.20          3.91         5.58 o                         
   2   3  -8         16.32          8.34         7.10 o                         
   3   3  -8          2.80         13.34         6.68 o                         
   4   3  -8         68.56         70.02         7.89 o                         
   5   3  -8         36.32         27.49        10.23 o                         
   0   4  -8         92.07         70.16        25.65 o                         
   1   4  -8        122.36        128.65         8.51 o                         
   2   4  -8          5.70          0.24         6.77 o                         
   3   4  -8         97.32         73.96        10.47 o                         
   4   4  -8         37.48         26.32         7.62 o                         
   5   4  -8         79.87         72.74         9.81 o                         
   1   5  -8         27.05         39.47        10.70 o                         
   2   5  -8         76.48         76.90         7.99 o                         
   3   5  -8        114.17        141.10         9.08 o                         
   4   5  -8          1.62          2.23         7.30 o                         
   5   5  -8         14.59         24.92         8.10 o                         
   0   6  -8         98.57        137.33        23.19 o                         
   1   6  -8         21.19         15.20         8.55 o                         
   2   6  -8        265.07        243.58        30.59 o                         
   3   6  -8         42.42         59.87         7.47 o                         
   4   6  -8         49.42         31.15        11.18 o                         
   5   6  -8          4.38         28.51        11.14 o                         
   1   7  -8         32.37         49.75         7.86 o                         
   2   7  -8          2.79          4.47         7.78 o                         
   3   7  -8         24.87         27.58         9.42 o                         
   4   7  -8         23.01         24.01         8.35 o                         
   0   8  -8         43.75         38.18         9.11 o                         
   1   8  -8         20.30         37.85        10.08 o                         
   2   8  -8         69.87         78.53        23.84 o                         
   3   8  -8          5.66          5.90         7.88 o                         
   4   8  -8         85.31         88.30        16.99 o                         
   1   9  -8         67.29         72.95         9.39 o                         
   2   9  -8        120.34        129.92         8.40 o                         
   3   9  -8         14.27          8.56         7.81 o                         
   0  10  -8         16.17         60.85        11.86 o                         
   1  10  -8         66.71         49.71        11.22 o                         
   2  10  -8         16.36         14.25        11.54 o                         
   3  10  -8        129.57        139.92        10.06 o                         
   1  11  -8         26.26         40.58         9.68 o                         
   2  11  -8         16.98         10.29         7.60 o                         
   0  12  -8         40.72         36.79        18.39 o                         
   2   0  -7        160.59        163.84         7.68 o                         
   4   0  -7         34.07         37.23        25.23 o                         
   6   0  -7         16.94          5.70        13.43 o                         
   0   1  -7        443.30        382.52        28.68 o                         
   1   1  -7        363.38        342.24        22.64 o                         
   2   1  -7        116.58        114.88         7.57 o                         
   3   1  -7         60.66         65.74         6.45 o                         
   4   1  -7         94.69         67.75        13.50 o                         
   5   1  -7         23.72         24.57         6.70 o                         
   6   1  -7        185.12        191.48         8.48 o                         
   1   2  -7        423.36        433.51        11.48 o                         
   2   2  -7         40.83         37.83         6.92 o                         
   3   2  -7         13.93         22.14         6.19 o                         
   4   2  -7         52.32         63.12        14.04 o                         
   5   2  -7         25.72         29.81         6.62 o                         
   6   2  -7          3.78          2.65         8.63 o                         
   0   3  -7        536.74        507.41        11.57 o                         
   1   3  -7        539.94        536.14        17.42 o                         
   2   3  -7         34.47         21.46         5.96 o                         
   3   3  -7        107.84        131.04         7.89 o                         
   4   3  -7         11.06         24.58         6.38 o                         
   5   3  -7         64.96         92.33         8.90 o                         
   6   3  -7          7.86         -8.52         8.52 o                         
   1   4  -7         25.33         11.05         8.92 o                         
   2   4  -7         53.44         50.43         6.43 o                         
   3   4  -7          3.54         24.02        12.93 o                         
   4   4  -7          6.48         29.79         5.85 o                         
   5   4  -7         32.97         30.91         7.93 o                         
   6   4  -7          1.92         -7.24         7.47 o                         
   0   5  -7        351.16        380.08         9.72 o                         
   1   5  -7        108.28        108.36         8.99 o                         
   2   5  -7         34.48         32.86         6.43 o                         
   3   5  -7         44.04         42.83         7.30 o                         
   4   5  -7         65.84         57.35         9.48 o                         
   5   5  -7        105.05        154.31         8.29 o                         
   6   5  -7         66.48         72.28        11.85 o                         
   1   6  -7         55.49         54.84        11.96 o                         
   2   6  -7         92.99         79.43         8.10 o                         
   3   6  -7          4.62          2.51         5.02 o                         
   4   6  -7         69.20         59.27         6.94 o                         
   5   6  -7         12.18          3.01         7.51 o                         
   6   6  -7         21.57         26.15         8.42 o                         
   0   7  -7        507.04        532.00        17.46 o                         
   1   7  -7         34.47         28.37         8.78 o                         
   2   7  -7        221.62        209.85        11.31 o                         
   3   7  -7         10.91          5.59         5.40 o                         
   4   7  -7         47.52         52.03         8.13 o                         
   5   7  -7          9.89         20.71        11.49 o                         
   6   7  -7         61.44         80.18         7.01 o                         
   1   8  -7         22.74         11.32         8.16 o                         
   2   8  -7         25.54         29.08         9.32 o                         
   3   8  -7          3.53         -5.02        21.01 o                         
   4   8  -7         10.17         26.33         8.69 o                         
   5   8  -7         31.71         35.28         7.25 o                         
   0   9  -7         35.07         86.13        14.51 o                         
   1   9  -7        139.02        145.00         8.53 o                         
   2   9  -7         26.92         28.40         7.27 o                         
   3   9  -7         22.72         21.18         5.78 o                         
   4   9  -7          6.17         -3.59         7.53 o                         
   5   9  -7         87.38         89.66         7.47 o                         
   1  10  -7         17.87         29.76        10.04 o                         
   2  10  -7         19.63         38.35         6.03 o                         
   3  10  -7         17.09         11.95         9.43 o                         
   4  10  -7          4.56         17.63         8.59 o                         
   5  10  -7         28.82         32.06         6.95 o                         
   0  11  -7         43.12         23.46        15.54 o                         
   1  11  -7        119.83        103.43         8.87 o                         
   2  11  -7         15.29          8.44         7.00 o                         
   3  11  -7        117.50        112.67        27.28 o                         
   4  11  -7          3.09          7.58        12.64 o                         
   1  12  -7          8.94          9.53         7.31 o                         
   2  12  -7         53.42         59.11         6.99 o                         
   3  12  -7          3.54          9.73         9.22 o                         
   0  13  -7        115.31         92.88        12.02 o                         
   1  13  -7          1.25          6.84         7.48 o                         
   2  13  -7         29.98         23.82         6.90 o                         
   3  13  -7          4.51          9.73        10.88 o                         
   1  14  -7         96.08        102.32         9.20 o                         
   0   0  -6        709.13        710.60        15.54 o                         
   2   0  -6        754.10        793.73        38.86 o                         
   4   0  -6        238.16        259.21        11.08 o                         
   6   0  -6        157.31        137.29        13.73 o                         
   1   1  -6        437.09        480.78         7.79 o                         
   2   1  -6        244.25        247.56         7.47 o                         
   3   1  -6         70.20         58.91         6.16 o                         
   4   1  -6        184.89        160.54         6.63 o                         
   5   1  -6          8.87          7.79         6.72 o                         
   6   1  -6         12.45         20.13        11.69 o                         
   7   1  -6          6.49         -8.64         8.64 o                         
   0   2  -6        290.44        292.00        44.48 o                         
   1   2  -6        452.42        405.77         8.72 o                         
   2   2  -6        102.89        106.11        17.99 o                         
   3   2  -6         59.65         59.06         7.11 o                         
   4   2  -6         47.07         42.27         6.64 o                         
   5   2  -6        288.26        280.27         8.57 o                         
   6   2  -6         54.48         69.87        18.62 o                         
   7   2  -6         60.49         62.52        12.38 o                         
   1   3  -6        106.58        133.10         7.72 o                         
   2   3  -6        144.55        166.23         7.87 o                         
   3   3  -6          7.07         19.34         5.42 o                         
   4   3  -6         79.58         88.37         8.02 o                         
   5   3  -6         38.15         53.03         6.97 o                         
   6   3  -6         32.43         23.31         6.48 o                         
   7   3  -6          5.27         -4.37         8.51 o                         
   0   4  -6         64.15         99.44         8.45 o                         
   1   4  -6        607.10        552.20         9.04 o                         
   2   4  -6        144.50        157.29         7.55 o                         
   3   4  -6        252.28        244.11         7.44 o                         
   4   4  -6         13.15          4.69         5.98 o                         
   5   4  -6        268.37        300.68         9.14 o                         
   6   4  -6          6.92         19.22         7.13 o                         
   7   4  -6        107.97        115.65         8.94 o                         
   1   5  -6        227.38        225.08         7.46 o                         
   2   5  -6        423.12        405.36         6.81 o                         
   3   5  -6         79.26         63.08         6.27 o                         
   4   5  -6         60.23         66.21         7.99 o                         
   5   5  -6         39.94         33.83         6.63 o                         
   6   5  -6          1.45         -6.12         6.12 o                         
   7   5  -6         37.42         27.39         7.58 o                         
   0   6  -6        503.94        520.40        14.63 o                         
   1   6  -6         57.07         65.38         9.09 o                         
   2   6  -6        137.48        129.76        10.84 o                         
   3   6  -6        113.55        110.74         8.04 o                         
   4   6  -6         62.25         55.79         6.34 o                         
   5   6  -6          0.92         -5.41         5.41 o                         
   6   6  -6         78.79        100.05         6.34 o                         
   7   6  -6         24.73         37.96         5.96 o                         
   1   7  -6        104.25        114.82         8.24 o                         
   2   7  -6        121.21        116.89        10.36 o                         
   3   7  -6          3.45         -6.71         6.71 o                         
   4   7  -6          9.22         -5.31         5.31 o                         
   5   7  -6         20.60         29.11         5.88 o                         
   6   7  -6         11.44         21.99         5.48 o                         
   7   7  -6          0.68          5.84         5.04 o                         
   0   8  -6        293.97        290.12        11.42 o                         
   1   8  -6        123.06        117.26        21.41 o                         
   2   8  -6         87.10         89.67         6.54 o                         
   3   8  -6        100.90         75.78        15.05 o                         
   4   8  -6        184.38        238.13        13.73 o                         
   5   8  -6        100.10        101.37         8.06 o                         
   6   8  -6        104.11        101.13         6.24 o                         
   1   9  -6         54.67         43.37         8.27 o                         
   2   9  -6         98.99        131.62        22.35 o                         
   3   9  -6         19.40         25.42        11.37 o                         
   4   9  -6          8.50         14.27         5.87 o                         
   5   9  -6          5.70         -3.28         4.98 o                         
   6   9  -6         24.32         20.89         4.39 o                         
   0  10  -6          9.10          3.01        12.28 o                         
   1  10  -6        261.52        278.37        11.26 o                         
   2  10  -6         94.67        102.13        10.68 o                         
   3  10  -6         55.69         56.36         5.10 o                         
   4  10  -6         19.57         30.83         4.99 o                         
   5  10  -6         22.84         31.18         3.50 o                         
   6  10  -6          5.15         17.30        13.76 o                         
   1  11  -6         77.83         82.76         6.30 o                         
   2  11  -6          4.08         -0.09         5.02 o                         
   3  11  -6         29.86         33.93         4.92 o                         
   4  11  -6         16.02         12.39         5.73 o                         
   5  11  -6          1.22          3.25         7.54 o                         
   0  12  -6         34.06         17.01         8.77 o                         
   1  12  -6         71.38         83.08         5.55 o                         
   2  12  -6         81.66         96.53        14.86 o                         
   3  12  -6         35.00         37.93         4.67 o                         
   4  12  -6         87.57         97.29         5.21 o                         
   5  12  -6         39.43          4.64        13.17 o                         
   1  13  -6         10.81          2.86         6.98 o                         
   2  13  -6         10.14         12.09         5.63 o                         
   3  13  -6         20.15         11.94         4.69 o                         
   4  13  -6         11.07         11.70         3.18 o                         
   0  14  -6         75.64         75.57        22.74 o                         
   1  14  -6         21.90         26.67         7.57 o                         
   2  14  -6         50.35         69.70         8.74 o                         
   3  14  -6         18.83          9.04         5.12 o                         
   4  14  -6         40.55         30.87        16.36 o                         
   1  15  -6          4.20          5.88        10.04 o                         
   2  15  -6          1.82          4.41         6.74 o                         
   3  15  -6          4.80          6.16         8.29 o                         
   0  16  -6         63.34         47.04        10.62 o                         
   1  16  -6         37.62         13.31         6.59 o                         
   2   0  -5        111.21        112.12         8.25 o                         
   4   0  -5        116.65        117.78         9.27 o                         
   6   0  -5         13.87         28.86         9.49 o                         
   8   0  -5         67.19         57.38         8.84 o                         
   0   1  -5        158.76        175.14        11.94 o                         
   1   1  -5        280.06        294.67         6.10 o                         
   2   1  -5        987.37        912.55         8.30 o                         
   3   1  -5        259.73        325.26        13.29 o                         
   4   1  -5        344.49        337.09        22.32 o                         
   5   1  -5        212.98        176.96         9.81 o                         
   6   1  -5        148.39        172.42        19.13 o                         
   7   1  -5         24.10         25.31         6.00 o                         
   8   1  -5         27.41         34.23         8.41 o                         
   1   2  -5        176.67        166.01        19.78 o                         
   2   2  -5        268.30        307.58        11.17 o                         
   3   2  -5        149.23        158.51         5.02 o                         
   4   2  -5         21.50         22.29         5.55 o                         
   5   2  -5         44.72         53.60         6.03 o                         
   6   2  -5         14.67          6.36         7.13 o                         
   7   2  -5          1.66         -7.91         8.10 o                         
   8   2  -5          8.73         17.03         8.36 o                         
   0   3  -5        117.21        121.33         9.59 o                         
   1   3  -5        330.42        330.11         6.94 o                         
   2   3  -5        305.54        308.66         5.88 o                         
   3   3  -5       1164.33       1289.62        20.58 o                         
   4   3  -5        186.77        172.39         6.45 o                         
   5   3  -5        180.43        207.77         7.19 o                         
   6   3  -5         26.79         20.45         6.80 o                         
   7   3  -5         39.38         50.61         6.71 o                         
   8   3  -5         14.39          7.49         6.30 o                         
   1   4  -5        190.62        179.55        13.12 o                         
   2   4  -5          1.86         -1.27         5.11 o                         
   3   4  -5         33.56         27.61         5.17 o                         
   4   4  -5         63.39         50.83        10.26 o                         
   5   4  -5         37.73         46.47         5.78 o                         
   6   4  -5          2.07         -5.92         5.92 o                         
   7   4  -5         25.58         36.01         5.37 o                         
   8   4  -5         10.73         26.29         7.01 o                         
   0   5  -5        228.52        258.95        11.12 o                         
   1   5  -5        228.39        216.21         6.36 o                         
   2   5  -5        226.12        219.00         6.67 o                         
   3   5  -5        628.66        618.94        17.07 o                         
   4   5  -5        123.43        137.20         5.41 o                         
   5   5  -5        115.24         98.98         5.79 o                         
   6   5  -5         92.14        121.59         5.68 o                         
   7   5  -5         45.51         49.48         7.10 o                         
   8   5  -5         12.23         16.92         4.90 o                         
   1   6  -5        209.01        220.19        10.78 o                         
   2   6  -5        463.19        492.13         9.28 o                         
   3   6  -5         39.16         20.86         6.79 o                         
   4   6  -5         21.96         14.39         4.56 o                         
   5   6  -5         14.10         10.67         4.24 o                         
   6   6  -5         24.91         24.38         6.20 o                         
   7   6  -5          9.27          5.68         4.44 o                         
   8   6  -5         10.63          6.88         6.00 o                         
   0   7  -5        699.70        687.70        15.03 o                         
   1   7  -5          4.44          3.20        24.64 o                         
   2   7  -5        224.11        216.11         8.81 o                         
   3   7  -5         50.48         32.73         5.78 o                         
   4   7  -5        578.56        489.46        10.35 o                         
   5   7  -5          6.11          3.26         3.65 o                         
   6   7  -5         41.63         55.05         6.94 o                         
   7   7  -5         23.95         36.02        11.92 o                         
   1   8  -5        150.15        175.76         7.76 o                         
   2   8  -5         88.14         88.48         5.71 o                         
   3   8  -5         55.00         42.71         5.61 o                         
   4   8  -5          1.03          5.26         3.90 o                         
   5   8  -5         20.93         19.35         4.16 o                         
   6   8  -5         11.70         11.40         3.12 o                         
   7   8  -5          1.10          6.41         7.01 o                         
   0   9  -5        159.13        164.59        11.64 o                         
   1   9  -5         80.30         80.41         8.69 o                         
   2   9  -5        241.62        215.64         6.82 o                         
   3   9  -5        467.55        441.89         7.34 o                         
   4   9  -5         53.60         66.98         4.64 o                         
   5   9  -5          8.06          7.07         8.97 o                         
   6   9  -5          0.06         -7.73        15.56 o                         
   7   9  -5         50.16         37.43        26.38 o                         
   1  10  -5        183.08        209.25         8.60 o                         
   2  10  -5         32.67         23.18         6.79 o                         
   3  10  -5         11.93         14.28         4.11 o                         
   4  10  -5         25.48         21.56         3.68 o                         
   5  10  -5         23.75         35.98        32.43 o                         
   6  10  -5          1.07        -11.10        11.10 o                         
   7  10  -5          7.37         -0.37        14.14 o                         
   0  11  -5        162.48        147.82         7.82 o                         
   1  11  -5        196.64        198.33         6.04 o                         
   2  11  -5          6.53         21.43         7.70 o                         
   3  11  -5        102.54        125.87         6.31 o                         
   4  11  -5         38.06         24.97         3.54 o                         
   5  11  -5        147.65        118.85        11.27 o                         
   6  11  -5         30.86         35.25         9.96 o                         
   1  12  -5         59.93         72.58         7.82 o                         
   2  12  -5         67.91         53.07         6.06 o                         
   3  12  -5          8.14          4.99         6.79 o                         
   4  12  -5         25.07         48.17         8.68 o                         
   5  12  -5         12.97         26.64         7.43 o                         
   6  12  -5         15.60         -8.24         8.24 o                         
   0  13  -5         23.53         14.13         8.74 o                         
   1  13  -5         76.46         72.87         6.24 o                         
   2  13  -5        247.53        227.94         7.88 o                         
   3  13  -5          5.99         14.36         3.68 o                         
   4  13  -5         42.41          9.80        10.95 o                         
   5  13  -5         13.62         -5.20        10.05 o                         
   1  14  -5         21.01         17.39         5.80 o                         
   2  14  -5          5.44          4.84         5.85 o                         
   3  14  -5         29.79         22.32         4.18 o                         
   4  14  -5          6.83         21.55         9.15 o                         
   5  14  -5         33.37         -6.85        12.58 o                         
   0  15  -5         32.72         29.16        11.98 o                         
   1  15  -5         27.69         19.56         9.60 o                         
   2  15  -5         85.09         74.77         6.41 o                         
   3  15  -5          4.68          0.98         4.21 o                         
   4  15  -5         39.15         12.45        10.42 o                         
   1  16  -5          5.45         -1.88         5.96 o                         
   2  16  -5         31.15         33.13         5.86 o                         
   3  16  -5         14.65          8.76         3.99 o                         
   0  17  -5         33.87         48.38        15.88 o                         
   1  17  -5         53.17         43.17         7.62 o                         
   2  17  -5          6.37         -5.81         5.81 o                         
   0   0  -4        234.82        286.69         7.87 o                         
   2   0  -4       3335.18       3535.99        20.83 o                         
   4   0  -4        433.94        414.40        10.26 o                         
   6   0  -4         66.17         70.20         6.65 o                         
   8   0  -4        171.09        182.45         8.86 o                         
   1   1  -4        505.43        543.21         7.32 o                         
   2   1  -4          1.44          5.91         3.56 o                         
   3   1  -4         76.04        110.18        20.21 o                         
   4   1  -4        103.29        105.32        14.18 o                         
   5   1  -4         53.01         64.03        31.20 o                         
   6   1  -4         69.19         75.49         6.86 o                         
   7   1  -4         39.17         45.49         9.49 o                         
   8   1  -4         34.89         63.60         7.56 o                         
   9   1  -4          4.38          9.93         6.76 o                         
   0   2  -4        562.38        609.38        11.04 o                         
   1   2  -4       1008.22       1028.87        33.73 o                         
   2   2  -4        142.83        146.64         5.16 o                         
   3   2  -4        111.52         94.65         8.12 o                         
   4   2  -4        432.23        447.37         7.09 o                         
   5   2  -4        821.15        766.58        49.70 o                         
   6   2  -4         78.76         79.87         6.33 o                         
   7   2  -4         30.93         35.86         5.04 o                         
   8   2  -4         16.46         19.15         6.06 o                         
   9   2  -4         52.88         55.12         7.46 o                         
   1   3  -4        911.34        998.37        29.00 o                         
   2   3  -4        168.57        164.38         4.09 o                         
   3   3  -4        106.88         95.59         4.55 o                         
   4   3  -4         25.82         37.94         5.75 o                         
   5   3  -4         19.28         31.63         4.65 o                         
   6   3  -4        118.52        111.29        11.59 o                         
   7   3  -4         49.94         56.20         6.00 o                         
   8   3  -4         15.04         19.44         9.26 o                         
   1   4  -4        919.45        945.49        22.89 o                         
   2   4  -4        555.08        652.17        17.59 o                         
   3   4  -4        774.85        761.78        31.20 o                         
   4   4  -4        130.74        136.45         4.64 o                         
   5   4  -4         85.78         74.33         7.15 o                         
   6   4  -4         13.30         37.25         7.15 o                         
   7   4  -4        199.17        225.57         5.60 o                         
   8   4  -4         14.71          3.21         9.33 o                         
   1   5  -4        153.58        163.69        32.57 o                         
   2   5  -4          1.58          8.81         6.79 o                         
   3   5  -4        185.93        196.25        10.76 o                         
   4   5  -4        163.95        167.96         4.87 o                         
   5   5  -4         64.48         61.90         6.25 o                         
   6   5  -4         67.08         64.49         4.70 o                         
   7   5  -4         26.99         49.23         8.03 o                         
   8   5  -4         17.51         23.77         7.38 o                         
   0   6  -4        262.04        234.92         7.87 o                         
   1   6  -4        101.93        110.84         7.05 o                         
   2   6  -4        311.72        305.78         6.35 o                         
   3   6  -4        137.79        150.40         3.94 o                         
   4   6  -4        960.29        947.27        11.82 o                         
   5   6  -4        167.68        147.45         8.58 o                         
   6   6  -4         79.81         91.52         9.26 o                         
   7   6  -4          9.87         -6.83         8.70 o                         
   8   6  -4         41.18         52.89         6.79 o                         
   1   7  -4        187.88        186.97        26.45 o                         
   2   7  -4        132.77        139.88         5.10 o                         
   3   7  -4         86.53         82.74         3.64 o                         
   4   7  -4         90.71         65.22         7.63 o                         
   5   7  -4         62.69         55.46         3.37 o                         
   6   7  -4        115.63        139.34         7.69 o                         
   7   7  -4         12.01          8.66         6.20 o                         
   8   7  -4         12.47         16.11         5.81 o                         
   0   8  -4        517.64        473.09        10.50 o                         
   1   8  -4        272.05        293.36        43.63 o                         
   2   8  -4        480.09        443.41         8.01 o                         
   3   8  -4         80.99         71.29         4.77 o                         
   4   8  -4         99.55        114.70         3.68 o                         
   5   8  -4          7.30          7.11         6.75 o                         
   6   8  -4        169.32        153.51         7.58 o                         
   7   8  -4         20.95         19.36         6.15 o                         
   8   8  -4         41.06         42.15         7.99 o                         
   1   9  -4         89.41         71.77         6.38 o                         
   2   9  -4         79.91         86.23         6.31 o                         
   3   9  -4        147.57        150.15         4.49 o                         
   4   9  -4         30.11         25.18         4.20 o                         
   5   9  -4         67.05         45.71         7.99 o                         
   6   9  -4          8.98         21.62         9.18 o                         
   7   9  -4          7.37          3.95        10.67 o                         
   0  10  -4        306.80        286.52        23.34 o                         
   1  10  -4        185.91        180.86         9.75 o                         
   2  10  -4         18.56         17.10         3.98 o                         
   3  10  -4        284.64        274.88         4.43 o                         
   4  10  -4         50.60         59.40         8.72 o                         
   5  10  -4        382.69        395.65        55.64 o                         
   6  10  -4         51.50         60.54        10.87 o                         
   7  10  -4         35.98         20.26        30.23 o                         
   1  11  -4         41.14         33.94         5.42 o                         
   2  11  -4         16.14         19.85         4.85 o                         
   3  11  -4          6.43         23.12         4.63 o                         
   4  11  -4         31.01         54.48        10.94 o                         
   5  11  -4         62.77         77.22         6.94 o                         
   6  11  -4          9.83          2.76        12.11 o                         
   7  11  -4          0.65         16.75         7.50 o                         
   0  12  -4        236.02        252.28        10.82 o                         
   1  12  -4        106.51        108.32        10.16 o                         
   2  12  -4        214.91        215.31         8.65 o                         
   3  12  -4        104.42         93.08         9.61 o                         
   4  12  -4         24.05         16.98         6.28 o                         
   5  12  -4         46.19         49.43         8.20 o                         
   6  12  -4          8.72         25.39        10.03 o                         
   1  13  -4         28.27         31.80         6.26 o                         
   2  13  -4         41.75         36.04         5.66 o                         
   3  13  -4         17.62         11.64         3.73 o                         
   4  13  -4         17.74         -2.00         8.09 o                         
   5  13  -4         50.63         52.63         8.64 o                         
   6  13  -4          2.36          4.51        12.82 o                         
   0  14  -4        282.17        297.83         8.76 o                         
   1  14  -4         14.42          4.90         4.58 o                         
   2  14  -4         73.72         78.37         4.81 o                         
   3  14  -4         16.74         14.52         5.96 o                         
   4  14  -4         44.19         82.63         7.53 o                         
   5  14  -4         41.84         54.91         9.02 o                         
   6  14  -4         62.63         50.82         7.63 o                         
   1  15  -4         51.46         43.04         6.50 o                         
   2  15  -4         26.06         13.51         5.02 o                         
   3  15  -4          0.56          1.99         7.62 o                         
   4  15  -4         10.50         26.46         8.27 o                         
   5  15  -4          2.95         16.21         8.03 o                         
   0  16  -4        157.39        159.87        19.94 o                         
   1  16  -4         82.48         70.50         6.05 o                         
   2  16  -4          5.03          0.32         5.16 o                         
   3  16  -4         20.54          4.93         6.94 o                         
   4  16  -4         26.95         16.57        16.32 o                         
   1  17  -4         12.02         37.55         6.86 o                         
   2  17  -4          5.06          7.84         6.53 o                         
   3  17  -4          0.16          9.96        10.70 o                         
   0  18  -4          1.57         -3.70        10.65 o                         
   1  18  -4         48.79         51.23         6.84 o                         
   2  18  -4          9.25          1.66         6.31 o                         
   2   0  -3        143.42        141.91         4.66 o                         
   4   0  -3        327.07        355.29         8.59 o                         
   6   0  -3         46.03         36.41         5.71 o                         
   8   0  -3         18.03          5.24         6.79 o                         
   0   1  -3       2709.66       2854.43        16.90 o                         
   1   1  -3         68.66         60.36         3.93 o                         
   2   1  -3       1424.63       1352.85        46.21 o                         
   3   1  -3        285.34        296.20         5.02 o                         
   4   1  -3        176.10        156.40        14.09 o                         
   5   1  -3        336.89        326.20         5.23 o                         
   6   1  -3        391.77        384.04         7.80 o                         
   7   1  -3         13.99          0.95         6.05 o                         
   8   1  -3         41.74         60.86         6.53 o                         
   9   1  -3         27.13         21.59         7.08 o                         
   1   2  -3        155.18        194.94        14.59 o                         
   2   2  -3        180.22        174.32         4.08 o                         
   3   2  -3         26.36         37.76         8.67 o                         
   4   2  -3         33.59         40.03         3.97 o                         
   5   2  -3         20.22         29.56         5.18 o                         
   6   2  -3         12.96          9.92         4.89 o                         
   7   2  -3          2.57         16.77         9.06 o                         
   8   2  -3          5.42         -5.41         5.41 o                         
   9   2  -3          4.79          6.10         7.17 o                         
   0   3  -3         89.25         96.10         6.54 o                         
   1   3  -3       1001.43       1044.47        15.26 o                         
   2   3  -3        343.30        392.75         6.51 o                         
   3   3  -3        668.77        701.97        12.68 o                         
   4   3  -3        202.28        218.19         6.55 o                         
   5   3  -3        738.69        693.68        11.59 o                         
   6   3  -3         51.52         38.39         5.32 o                         
   7   3  -3         71.19         82.34        13.04 o                         
   8   3  -3         15.94          7.36         8.31 o                         
   9   3  -3         74.77         79.25         9.17 o                         
   1   4  -3        180.01        190.67        13.19 o                         
   2   4  -3         98.77        118.61         3.73 o                         
   3   4  -3        465.69        459.61         6.91 o                         
   4   4  -3         23.39         26.95         7.54 o                         
   5   4  -3        133.24        111.40         6.23 o                         
   6   4  -3         37.59         60.62         7.13 o                         
   7   4  -3          7.13         10.92         3.96 o                         
   8   4  -3          2.07         11.33         6.18 o                         
   9   4  -3          8.06         16.92         8.42 o                         
   0   5  -3        153.61        139.60         5.58 o                         
   1   5  -3       1290.97       1309.65        13.67 o                         
   2   5  -3        823.96        823.91         6.89 o                         
   3   5  -3        352.88        344.65         7.49 o                         
   4   5  -3        130.77        116.05         3.31 o                         
   5   5  -3        187.43        184.87         5.13 o                         
   6   5  -3        108.01         80.02         4.66 o                         
   7   5  -3        161.68        165.92         4.96 o                         
   8   5  -3         40.67         50.50         5.60 o                         
   9   5  -3          1.08         12.08         7.51 o                         
   1   6  -3        240.74        276.37        13.98 o                         
   2   6  -3         60.24         56.43         4.63 o                         
   3   6  -3         94.39         94.46         5.85 o                         
   4   6  -3        103.08        105.89         5.28 o                         
   5   6  -3        102.48        112.06         5.90 o                         
   6   6  -3         17.58         20.57         5.30 o                         
   7   6  -3          9.05         21.24         6.34 o                         
   8   6  -3         20.46         31.22         5.07 o                         
   9   6  -3          0.33          4.04         8.91 o                         
   0   7  -3       2264.78       2277.51        18.19 o                         
   1   7  -3         27.54         27.96         3.98 o                         
   2   7  -3         38.86         10.50         4.67 o                         
   3   7  -3        151.35        142.61         2.81 o                         
   4   7  -3        645.33        632.68         6.93 o                         
   5   7  -3         84.21         85.74         7.30 o                         
   6   7  -3        242.13        201.42        11.43 o                         
   7   7  -3         40.29         30.73         5.42 o                         
   8   7  -3         29.11         53.41         5.46 o                         
   1   8  -3         36.09         51.70         5.40 o                         
   2   8  -3          3.00         -2.60         2.60 o                         
   3   8  -3        171.52        152.50         2.40 o                         
   4   8  -3        279.11        274.73        11.79 o                         
   5   8  -3        109.01         92.78         5.23 o                         
   6   8  -3         16.96          9.44        17.21 o                         
   7   8  -3          2.77          2.44         4.15 o                         
   8   8  -3          7.20         15.35         5.91 o                         
   0   9  -3        472.35        463.62        31.45 o                         
   1   9  -3        292.96        311.54         4.37 o                         
   2   9  -3        107.32        108.29         3.70 o                         
   3   9  -3        551.34        514.03         7.02 o                         
   4   9  -3        286.61        270.72         9.14 o                         
   5   9  -3         28.64         19.00         8.49 o                         
   6   9  -3         96.75        120.98        11.11 o                         
   7   9  -3        119.38        134.95        11.75 o                         
   8   9  -3          7.78         27.96        10.14 o                         
   1  10  -3         14.61         10.65         3.52 o                         
   2  10  -3         33.12         26.53         4.00 o                         
   3  10  -3        142.15        120.44         4.46 o                         
   4  10  -3        113.18         93.62         5.90 o                         
   5  10  -3         35.02         35.47         6.47 o                         
   6  10  -3         44.68         71.40         9.95 o                         
   7  10  -3          1.01         -1.77        16.22 o                         
   8  10  -3         24.92         28.23         6.88 o                         
   0  11  -3        121.94         98.66        15.73 o                         
   1  11  -3        506.98        463.18         7.36 o                         
   2  11  -3         57.40         53.96        10.12 o                         
   3  11  -3         54.87         62.07         5.99 o                         
   4  11  -3        147.11        149.74         6.86 o                         
   5  11  -3        210.40        221.61        10.44 o                         
   6  11  -3         13.27         11.92         8.60 o                         
   7  11  -3         74.26         91.10         5.76 o                         
   1  12  -3         99.28        101.21        10.24 o                         
   2  12  -3        113.82        114.64         4.20 o                         
   3  12  -3         49.89         36.58         7.27 o                         
   4  12  -3         54.31         81.55         7.15 o                         
   5  12  -3         70.88         83.14         5.78 o                         
   6  12  -3         44.61         28.52        11.01 o                         
   7  12  -3          9.16          7.52         3.82 o                         
   0  13  -3        129.41        149.31        33.49 o                         
   1  13  -3        140.90        123.85         5.06 o                         
   2  13  -3        239.12        226.10         9.27 o                         
   3  13  -3         25.20          4.43        11.88 o                         
   4  13  -3        144.68        140.13         9.13 o                         
   5  13  -3         77.94         67.00         7.56 o                         
   6  13  -3         81.78         77.87         7.07 o                         
   7  13  -3          7.01         -0.93         5.14 o                         
   1  14  -3        104.70        110.65         5.46 o                         
   2  14  -3         35.71         17.89         6.45 o                         
   3  14  -3         86.77        100.20         7.97 o                         
   4  14  -3         32.70         27.40         6.88 o                         
   5  14  -3          5.33         -8.14         8.14 o                         
   6  14  -3          6.70          6.20         5.73 o                         
   0  15  -3        146.47        138.16        20.03 o                         
   1  15  -3         55.62         59.99         6.13 o                         
   2  15  -3         76.87         76.29         6.89 o                         
   3  15  -3         30.52         15.96        12.59 o                         
   4  15  -3          3.82         11.02        15.51 o                         
   5  15  -3         35.14         34.93         6.64 o                         
   6  15  -3         94.37         86.85        14.15 o                         
   1  16  -3          3.30          1.02         6.30 o                         
   2  16  -3        100.35         83.96         6.12 o                         
   3  16  -3         10.02         12.24         9.93 o                         
   4  16  -3         21.73          5.88         7.18 o                         
   5  16  -3          8.38          9.58         6.78 o                         
   0  17  -3        163.63        178.91        28.51 o                         
   1  17  -3        149.09        140.77        11.25 o                         
   2  17  -3         55.46         52.06        10.33 o                         
   3  17  -3         13.44         22.72         9.20 o                         
   4  17  -3         13.05         12.58         7.11 o                         
   1  18  -3         70.18         55.16         6.33 o                         
   2  18  -3          2.90          7.53         9.37 o                         
   3  18  -3         20.31         16.70         7.71 o                         
   0  19  -3         11.21         14.73         8.42 o                         
   1  19  -3         36.42         19.63         7.59 o                         
   2  19  -3         19.84         11.45         5.91 o                         
   0   0  -2       2443.32       2836.07        14.29 o                         
   2   0  -2         80.53         57.73         4.15 o                         
   4   0  -2       3427.26       3554.92        19.81 o                         
   6   0  -2        486.01        469.69        16.05 o                         
   8   0  -2        144.21        148.43        11.34 o                         
   1   1  -2        839.41        857.65        58.85 o                         
   2   1  -2        601.30        619.45         5.04 o                         
   3   1  -2        663.42        676.63        30.75 o                         
   4   1  -2        114.03        126.45         4.70 o                         
   5   1  -2        101.83        130.34         4.04 o                         
   6   1  -2        172.41        172.29         5.05 o                         
   7   1  -2         19.90         17.87         4.56 o                         
   8   1  -2         30.58         34.66         7.40 o                         
   9   1  -2         16.12         23.78        20.18 o                         
   0   2  -2       1337.91       1460.55        10.76 o                         
   1   2  -2       3851.42       4319.38        38.91 o                         
   2   2  -2       1359.11       1317.35        38.50 o                         
   3   2  -2       1855.62       1740.08       150.25 o                         
   4   2  -2        241.25        237.27         4.97 o                         
   5   2  -2         13.41         22.49         6.63 o                         
   6   2  -2         20.30         19.52         9.19 o                         
   7   2  -2        181.64        173.44         7.36 o                         
   8   2  -2         37.62         38.74         7.29 o                         
   9   2  -2         53.10         22.95         8.43 o                         
   1   3  -2        327.47        321.31         4.71 o                         
   2   3  -2         67.15         70.32         6.13 o                         
   3   3  -2        131.36        143.93         7.42 o                         
   4   3  -2         61.40         57.71         4.46 o                         
   5   3  -2         37.24         49.37         3.75 o                         
   6   3  -2        247.00        254.16         4.38 o                         
   7   3  -2         25.95         29.76         6.02 o                         
   8   3  -2         27.61         37.82         7.00 o                         
   9   3  -2         11.66         31.95        19.54 o                         
   0   4  -2       3374.20       3120.79        15.46 o                         
   1   4  -2        252.38        197.92        38.21 o                         
   2   4  -2        762.35        741.00        14.61 o                         
   3   4  -2       1752.46       1627.54        10.42 o                         
   4   4  -2        601.11        576.73         5.43 o                         
   5   4  -2        619.62        592.80         9.64 o                         
   6   4  -2         53.72         33.17         5.76 o                         
   7   4  -2        150.67        154.81        12.81 o                         
   8   4  -2          5.95         -1.54         5.63 o                         
   9   4  -2         89.36        103.03         7.89 o                         
   1   5  -2        701.14        684.85         8.11 o                         
   2   5  -2        749.47        728.09        10.06 o                         
   3   5  -2        206.99        187.37        11.68 o                         
   4   5  -2         57.58         55.15         2.34 o                         
   5   5  -2         27.71         29.84         7.85 o                         
   6   5  -2          6.06         -1.52         4.73 o                         
   7   5  -2         88.90         74.58         6.16 o                         
   8   5  -2         16.33          7.10         7.52 o                         
   9   5  -2          0.59          0.66         5.75 o                         
   0   6  -2       2314.37       2354.58       164.32 o                         
   1   6  -2        159.77        157.31         5.52 o                         
   2   6  -2       1845.33       1815.96       111.72 o                         
   3   6  -2        116.04        121.95         4.58 o                         
   4   6  -2        285.45        273.53         5.83 o                         
   5   6  -2        229.14        219.64        11.45 o                         
   6   6  -2         30.39         26.83         6.18 o                         
   7   6  -2         75.04         84.24         8.30 o                         
   8   6  -2         72.62         72.57         5.90 o                         
   9   6  -2         87.36         97.91         5.92 o                         
   1   7  -2         60.07         65.27         2.83 o                         
   2   7  -2        138.61        152.33         5.52 o                         
   3   7  -2         28.64         20.35        16.35 o                         
   4   7  -2         28.32         36.71         4.60 o                         
   5   7  -2         17.30         31.29         7.15 o                         
   6   7  -2         20.20         10.38         3.95 o                         
   7   7  -2          1.97          8.29         4.49 o                         
   8   7  -2         21.20         38.42         4.35 o                         
   9   7  -2          2.15          1.82         4.31 o                         
   0   8  -2       1017.38       1035.12        57.67 o                         
   1   8  -2        118.05         99.99         4.14 o                         
   2   8  -2       1685.66       1609.23        39.82 o                         
   3   8  -2        318.25        322.47        25.60 o                         
   4   8  -2        191.21        178.62         7.90 o                         
   5   8  -2        248.21        198.03        41.13 o                         
   6   8  -2        139.50        130.60        10.88 o                         
   7   8  -2         39.03         48.28         9.39 o                         
   8   8  -2         57.26         60.52         6.07 o                         
   1   9  -2         17.39         14.71         2.93 o                         
   2   9  -2        270.08        287.08         5.17 o                         
   3   9  -2         34.56         31.66         2.05 o                         
   4   9  -2         31.09         33.46         4.62 o                         
   5   9  -2          6.70         19.47        22.00 o                         
   6   9  -2         15.05          1.18         8.86 o                         
   7   9  -2         18.13         17.03         5.30 o                         
   8   9  -2         20.11         27.18         6.00 o                         
   0  10  -2        101.75         84.70         5.56 o                         
   1  10  -2        852.43        821.40         8.53 o                         
   2  10  -2         43.47         47.53         3.15 o                         
   3  10  -2        396.25        407.64         6.93 o                         
   4  10  -2        169.96        209.34        13.76 o                         
   5  10  -2        152.37        145.74         5.60 o                         
   6  10  -2          5.95         10.40         4.48 o                         
   7  10  -2          4.27         -2.44         3.57 o                         
   8  10  -2         21.32         30.68         5.17 o                         
   1  11  -2         47.68         43.57         8.37 o                         
   2  11  -2         58.75         58.43         4.89 o                         
   3  11  -2         33.98         42.42         7.00 o                         
   4  11  -2         56.85         67.24         5.12 o                         
   5  11  -2         24.29         25.19         4.87 o                         
   6  11  -2          2.41         -2.14         3.58 o                         
   7  11  -2         26.62         23.03         3.14 o                         
   8  11  -2         11.20          6.48        10.86 o                         
   0  12  -2         28.97         16.39         5.49 o                         
   1  12  -2        143.16        163.17         4.96 o                         
   2  12  -2        178.65        147.95        14.08 o                         
   3  12  -2        371.25        355.13         7.75 o                         
   4  12  -2         74.86         75.16         8.56 o                         
   5  12  -2         97.46        114.84        12.08 o                         
   6  12  -2        141.19        144.07         5.35 o                         
   7  12  -2         23.09         31.35         6.17 o                         
   1  13  -2         19.30         34.65         4.98 o                         
   2  13  -2         15.71          0.84         3.40 o                         
   3  13  -2         24.10         12.06         6.25 o                         
   4  13  -2         10.62          8.57         4.86 o                         
   5  13  -2          4.45         12.52         8.05 o                         
   6  13  -2          7.46         12.13         3.76 o                         
   7  13  -2          4.03          8.43        10.90 o                         
   0  14  -2        247.27        265.88        16.46 o                         
   1  14  -2         91.49         78.92         5.99 o                         
   2  14  -2        195.76        213.22        15.59 o                         
   3  14  -2         90.59         74.62         7.15 o                         
   4  14  -2        146.28        120.92        10.00 o                         
   5  14  -2          1.68          1.46         5.02 o                         
   6  14  -2         12.32          3.06         8.52 o                         
   7  14  -2         29.51        -17.44        17.44 o                         
   1  15  -2          1.54          8.82         5.37 o                         
   2  15  -2        108.51         99.73         7.54 o                         
   3  15  -2         13.96         15.44         9.03 o                         
   4  15  -2         69.65         69.01         9.62 o                         
   5  15  -2          0.29          3.35         4.94 o                         
   6  15  -2          0.99         -8.80        31.11 o                         
   0  16  -2        113.70        112.74        15.57 o                         
   1  16  -2         10.38         11.92         5.36 o                         
   2  16  -2         23.86         31.26         9.94 o                         
   3  16  -2         77.22         41.44         9.62 o                         
   4  16  -2         32.73         26.86         6.77 o                         
   5  16  -2         67.23         78.83         5.24 o                         
   1  17  -2          7.15         -2.46         4.79 o                         
   2  17  -2          4.26         -4.28         4.28 o                         
   3  17  -2          8.52         19.53        14.33 o                         
   4  17  -2          7.87         15.87         6.20 o                         
   5  17  -2          2.38         21.50        12.65 o                         
   0  18  -2        168.87        141.60        10.75 o                         
   1  18  -2         36.43         26.83         6.59 o                         
   2  18  -2         11.31         11.18         7.48 o                         
   3  18  -2        105.48         86.29         8.62 o                         
   4  18  -2          0.52         -0.45         6.66 o                         
   1  19  -2         24.89         23.36         6.86 o                         
   2  19  -2          5.46          1.36         8.11 o                         
   3  19  -2          2.32          9.56         6.03 o                         
   0  20  -2         26.79         36.63        11.26 o                         
   1  20  -2         42.44         27.19        10.70 o                         
   2   0  -1        423.62        447.12         5.80 o                         
   4   0  -1        105.35        122.92         4.04 o                         
   6   0  -1         85.25         99.75        12.70 o                         
   8   0  -1         35.12         19.07        10.14 o                         
   0   1  -1       3123.44       3483.00        10.78 o                         
   1   1  -1       2132.11       2004.64         5.13 o                         
   2   1  -1       4172.93       4088.40        74.41 o                         
   3   1  -1         92.01         74.80         3.12 o                         
   4   1  -1        815.99        780.62         9.66 o                         
   5   1  -1        234.28        237.43         5.65 o                         
   6   1  -1        369.63        357.38         7.46 o                         
   7   1  -1         57.47         48.68         8.16 o                         
   8   1  -1        122.13        117.72         7.47 o                         
   9   1  -1         35.75         46.14        14.24 o                         
   1   2  -1       1915.68       1763.16        15.30 o                         
   2   2  -1         13.30         18.94         2.90 o                         
   3   2  -1        350.69        360.05         4.20 o                         
   4   2  -1        350.20        363.94         7.24 o                         
   5   2  -1        574.95        564.51         7.10 o                         
   6   2  -1         38.51         37.66         4.45 o                         
   7   2  -1         57.13         62.02         6.07 o                         
   8   2  -1         18.05         29.20         6.79 o                         
   9   2  -1         10.83          3.01         7.99 o                         
   0   3  -1       2713.91       2804.90        11.82 o                         
   1   3  -1       4129.23       3932.40        42.55 o                         
   2   3  -1        295.64        303.13         5.24 o                         
   3   3  -1       1215.76       1104.86         5.44 o                         
   4   3  -1        119.63        117.50         3.88 o                         
   5   3  -1        531.93        489.25         7.58 o                         
   6   3  -1         21.19          6.46         4.75 o                         
   7   3  -1        187.82        219.37         8.26 o                         
   8   3  -1          4.38          7.61        21.62 o                         
   9   3  -1         69.06         93.90        19.89 o                         
   1   4  -1       2129.62       2049.17        17.17 o                         
   2   4  -1         21.20         21.58         2.92 o                         
   3   4  -1        539.27        544.41        11.08 o                         
   4   4  -1         45.12         34.00         4.83 o                         
   5   4  -1         53.51         45.05         7.90 o                         
   6   4  -1          0.83          4.04         4.29 o                         
   7   4  -1        105.48         90.00         5.24 o                         
   8   4  -1         29.41         11.71        13.72 o                         
   9   4  -1          4.17          4.42         6.89 o                         
   0   5  -1        130.78        132.74         8.50 o                         
   1   5  -1        909.49        832.05        18.19 o                         
   2   5  -1       1286.78       1263.84        39.06 o                         
   3   5  -1        982.86        897.85         6.59 o                         
   4   5  -1        255.07        227.85         4.56 o                         
   5   5  -1        221.10        205.88         7.32 o                         
   6   5  -1        263.95        237.52        19.56 o                         
   7   5  -1        119.33        105.62        15.35 o                         
   8   5  -1         34.38         49.24         8.92 o                         
   9   5  -1         16.79         -4.72        14.59 o                         
   1   6  -1        399.25        392.57         9.95 o                         
   2   6  -1         54.37         46.53         2.73 o                         
   3   6  -1         16.77         16.82        19.22 o                         
   4   6  -1        631.98        603.23         8.14 o                         
   5   6  -1          4.30         17.59         9.41 o                         
   6   6  -1         47.72         40.74         6.24 o                         
   7   6  -1          8.52          6.21        14.28 o                         
   8   6  -1         10.76         14.68         3.28 o                         
   9   6  -1         14.31         12.58         3.53 o                         
   0   7  -1       1178.73       1167.74        44.25 o                         
   1   7  -1        303.26        327.25         4.30 o                         
   2   7  -1       1285.84       1218.43        24.98 o                         
   3   7  -1        365.26        339.13         9.42 o                         
   4   7  -1        572.49        495.61        29.98 o                         
   5   7  -1         58.14         65.22         7.23 o                         
   6   7  -1        193.34        196.23         3.66 o                         
   7   7  -1          7.40          3.84         3.12 o                         
   8   7  -1        152.09        164.49         6.21 o                         
   9   7  -1         35.07         40.02        21.06 o                         
   1   8  -1         66.71         77.02         3.31 o                         
   2   8  -1        275.52        277.64         6.52 o                         
   3   8  -1        372.68        382.44        10.65 o                         
   4   8  -1         38.12         35.53         5.52 o                         
   5   8  -1         22.11         25.46         3.14 o                         
   6   8  -1         29.45         27.53         3.60 o                         
   7   8  -1         16.56         12.13         4.34 o                         
   8   8  -1         11.47          6.94        10.34 o                         
   9   8  -1          0.95         12.70        14.55 o                         
   0   9  -1       1174.50       1126.91         8.31 o                         
   1   9  -1        518.34        473.73         5.44 o                         
   2   9  -1         34.53         28.17         4.45 o                         
   3   9  -1        165.60        157.45         6.18 o                         
   4   9  -1        260.41        279.28         5.00 o                         
   5   9  -1        259.16        262.17         6.60 o                         
   6   9  -1         33.22         36.68         3.46 o                         
   7   9  -1         87.49         81.47         2.99 o                         
   8   9  -1         26.93         40.89         5.47 o                         
   1  10  -1         65.58         58.78         4.17 o                         
   2  10  -1         79.84         79.37         3.04 o                         
   3  10  -1         75.97         83.53         5.49 o                         
   4  10  -1        131.16        127.61         4.07 o                         
   5  10  -1         91.59        116.01         6.96 o                         
   6  10  -1         10.12         19.17         7.55 o                         
   7  10  -1          8.23         23.36        14.55 o                         
   8  10  -1         16.70         25.51        11.41 o                         
   0  11  -1        190.06        218.04        20.47 o                         
   1  11  -1        191.31        197.56         4.08 o                         
   2  11  -1         45.61         38.07         2.68 o                         
   3  11  -1        888.37        851.74         9.25 o                         
   4  11  -1         42.93         61.69         8.39 o                         
   5  11  -1         72.21         75.78         1.95 o                         
   6  11  -1          3.70        -13.55        13.55 o                         
   7  11  -1        123.80        142.21        35.91 o                         
   8  11  -1         25.50         -2.19        12.42 o                         
   1  12  -1         55.45         63.52         4.99 o                         
   2  12  -1         66.36         72.75         4.56 o                         
   3  12  -1         99.09        107.18         3.25 o                         
   4  12  -1         73.00         73.93         8.16 o                         
   5  12  -1          6.33         -0.16        18.48 o                         
   6  12  -1          3.33          9.22        11.01 o                         
   7  12  -1          4.16         22.68        11.69 o                         
   8  12  -1          0.94         20.43        12.16 o                         
   0  13  -1        880.93        903.19        51.43 o                         
   1  13  -1         36.36         25.58         3.58 o                         
   2  13  -1         25.68         22.40         3.43 o                         
   3  13  -1        105.66        105.43         4.83 o                         
   4  13  -1        270.54        283.52        24.25 o                         
   5  13  -1         12.73         65.07        43.22 o                         
   6  13  -1         20.40         14.98        10.26 o                         
   7  13  -1          3.33        -12.06        12.06 o                         
   1  14  -1         47.02         32.87         5.65 o                         
   2  14  -1         34.96         38.95         6.02 o                         
   3  14  -1         66.36         60.54         4.43 o                         
   4  14  -1         13.72         28.87         7.43 o                         
   5  14  -1         13.77         13.54        19.58 o                         
   6  14  -1         35.10         30.91        26.38 o                         
   7  14  -1          1.59         -2.34        10.90 o                         
   0  15  -1         22.73         29.77        12.71 o                         
   1  15  -1         33.95         22.09         7.60 o                         
   2  15  -1        263.02        277.09         6.01 o                         
   3  15  -1        113.63        104.58         4.49 o                         
   4  15  -1         48.24         40.94         3.97 o                         
   5  15  -1          0.88          0.29        22.74 o                         
   6  15  -1         42.74         64.62        34.65 o                         
   1  16  -1         13.94         17.78         4.38 o                         
   2  16  -1         73.33         48.32         6.90 o                         
   3  16  -1          9.78         11.21         3.93 o                         
   4  16  -1         70.50         64.36         5.88 o                         
   5  16  -1         19.13         13.65        11.62 o                         
   6  16  -1          9.88         19.08        27.03 o                         
   0  17  -1         82.52         83.59        13.22 o                         
   1  17  -1         62.26         82.83         5.53 o                         
   2  17  -1         32.75         31.46         6.23 o                         
   3  17  -1         57.51         69.70         5.78 o                         
   4  17  -1          0.27         -2.59        10.34 o                         
   5  17  -1         76.57        109.85        12.36 o                         
   1  18  -1          8.76          9.03         4.71 o                         
   2  18  -1          1.30         16.70         7.26 o                         
   3  18  -1         11.21          3.29         4.90 o                         
   4  18  -1          2.34         -1.28        11.09 o                         
   0  19  -1         23.44          4.22         7.54 o                         
   1  19  -1         23.01         23.24         7.45 o                         
   2  19  -1         78.25         83.11         8.33 o                         
   3  19  -1         44.26         52.46         6.24 o                         
   1  20  -1         11.32          9.86        20.23 o                         
   2  20  -1          3.49          5.13         6.94 o                         
   2   0   0        491.16        459.74        29.44 o                         
   4   0   0        146.99        113.14         5.66 o                         
   6   0   0        359.88        378.39        10.38 o                         
   8   0   0         29.58         41.29         9.84 o                         
   1   1   0        909.66        907.03         5.60 o                         
   2   1   0        353.46        367.63        14.98 o                         
   3   1   0          0.00          2.72         3.24 o                         
   4   1   0         39.44         16.26         3.70 o                         
   5   1   0         38.36         46.08         6.79 o                         
   6   1   0        211.92        225.21        15.07 o                         
   7   1   0         38.70         32.83        16.36 o                         
   8   1   0          1.50         -6.72         6.75 o                         
   9   1   0          0.65         -7.54         7.54 o                         
   1   2   0        801.75        722.23         6.41 o                         
   2   2   0        461.26        434.36         4.97 o                         
   3   2   0       2610.37       2406.39        62.20 o                         
   4   2   0         89.67         71.53         3.70 o                         
   5   2   0        174.94        164.84         5.20 o                         
   6   2   0        537.40        553.00         9.60 o                         
   7   2   0       1184.52       1181.01        96.21 o                         
   8   2   0         58.85         56.39         7.22 o                         
   9   2   0         11.96          8.57         7.98 o                         
   1   3   0       3706.86       3432.25        46.67 o                         
   2   3   0         51.27         60.76         4.00 o                         
   3   3   0        244.37        223.33        15.08 o                         
   4   3   0         39.57         35.47         5.56 o                         
   5   3   0        354.11        348.86        12.53 o                         
   6   3   0         25.04         47.44        21.43 o                         
   7   3   0        122.44        102.46         6.50 o                         
   8   3   0          2.93          3.58         5.94 o                         
   9   3   0         11.92         11.75        12.71 o                         
   0   4   0      20825.52      20030.29        42.10 o                         
   1   4   0       9802.84       9122.45       102.24 o                         
   2   4   0        761.21        717.42         6.03 o                         
   3   4   0         97.77         85.69         1.75 o                         
   4   4   0          8.69          4.11         5.86 o                         
   5   4   0        530.92        533.64         8.03 o                         
   6   4   0          0.85         -0.81         7.33 o                         
   7   4   0         50.33         31.57        10.10 o                         
   8   4   0          7.80          4.28        11.74 o                         
   9   4   0         55.48         75.03        14.57 o                         
   1   5   0          0.56          1.66         1.70 o                         
   2   5   0        315.88        272.21         3.94 o                         
   3   5   0         15.57         14.34         1.81 o                         
   4   5   0         88.45         90.92         5.61 o                         
   5   5   0        137.04        142.55         7.01 o                         
   6   5   0        229.53        228.88        15.39 o                         
   7   5   0          3.97          4.97         4.70 o                         
   8   5   0          9.89         11.83         5.64 o                         
   9   5   0          0.38         10.62         7.25 o                         
   0   6   0        677.34        643.64         7.44 o                         
   1   6   0        849.49        801.80         6.77 o                         
   2   6   0        304.71        276.65         3.49 o                         
   3   6   0         67.59         76.81         1.85 o                         
   4   6   0         54.35         46.57         2.30 o                         
   5   6   0        225.29        223.25         4.04 o                         
   6   6   0       1320.61       1254.60        42.43 o                         
   7   6   0          0.39          1.15         1.93 o                         
   8   6   0         86.14         75.85         5.70 o                         
   9   6   0         36.50         40.40        17.05 o                         
   1   7   0         31.33         48.95         3.70 o                         
   2   7   0        215.44        214.43         8.23 o                         
   3   7   0        109.91        111.67         1.92 o                         
   4   7   0        261.97        260.83        35.92 o                         
   5   7   0         22.88         23.90         2.15 o                         
   6   7   0         10.87         18.19         7.34 o                         
   7   7   0         60.10         46.32         6.00 o                         
   8   7   0          0.41          6.43        14.70 o                         
   9   7   0          5.54         11.02         4.20 o                         
   0   8   0        789.29        753.18        38.83 o                         
   1   8   0       1190.26       1256.39        17.74 o                         
   2   8   0       1151.39       1106.01         6.58 o                         
   3   8   0         90.89         75.10         2.05 o                         
   4   8   0        100.07         86.97         8.06 o                         
   5   8   0          7.28         10.63        11.95 o                         
   6   8   0        316.32        296.08        23.47 o                         
   7   8   0          0.87         11.38        20.90 o                         
   8   8   0          4.07        -13.13        13.13 o                         
   9   8   0         25.48         18.67        15.78 o                         
   1   9   0          1.86          1.35         3.28 o                         
   2   9   0         49.39         36.12         5.28 o                         
   3   9   0         66.46         60.14         9.85 o                         
   4   9   0        123.63        105.91        25.47 o                         
   5   9   0        129.55        140.54        20.12 o                         
   6   9   0          4.49         12.61         8.75 o                         
   7   9   0          0.01         -2.35         8.88 o                         
   8   9   0          0.72         -4.52        14.61 o                         
   0  10   0         48.22         51.48         4.06 o                         
   1  10   0        432.59        478.18        15.08 o                         
   2  10   0         54.63         31.59         3.45 o                         
   3  10   0         53.67         45.57         2.21 o                         
   4  10   0         68.05         67.87        14.27 o                         
   5  10   0        478.07        455.37        36.62 o                         
   6  10   0         61.20         42.95        20.10 o                         
   7  10   0        118.75        134.19        15.88 o                         
   8  10   0          2.27        -15.17        15.17 o                         
   1  11   0        369.56        380.70        18.16 o                         
   2  11   0          0.43         -2.06         8.28 o                         
   3  11   0          1.29         -1.06         5.32 o                         
   4  11   0          3.04         17.62         6.69 o                         
   5  11   0          6.11          5.81        15.75 o                         
   6  11   0          5.49          9.34        12.28 o                         
   7  11   0          4.37         18.26        10.73 o                         
   8  11   0          1.25         12.32        17.34 o                         
   0  12   0        449.79        448.64         7.23 o                         
   1  12   0        252.07        235.87         4.45 o                         
   2  12   0        485.13        441.44         8.75 o                         
   3  12   0         20.80         17.52         2.58 o                         
   4  12   0          0.02          1.20        22.86 o                         
   5  12   0        104.08         99.98        21.98 o                         
   6  12   0         63.23         72.38         9.93 o                         
   7  12   0         37.81         50.72        18.32 o                         
   8  12   0          2.02         14.29        18.67 o                         
   1  13   0         50.61         57.00         4.58 o                         
   2  13   0         57.87         69.20         4.24 o                         
   3  13   0         11.80          8.48         5.49 o                         
   4  13   0          1.16         16.31         7.93 o                         
   5  13   0          1.08         -8.51        14.31 o                         
   6  13   0         15.70         10.10         7.44 o                         
   7  13   0          2.74         47.55        16.00 o                         
   0  14   0        118.60        107.92         7.15 o                         
   1  14   0         26.71         37.57         4.80 o                         
   2  14   0         63.51         62.87         7.05 o                         
   3  14   0          1.57         -1.54         5.87 o                         
   4  14   0        222.83        222.57        42.37 o                         
   5  14   0         38.72         17.63         9.28 o                         
   6  14   0         70.81         53.32        11.30 o                         
   7  14   0          0.01         15.84        17.48 o                         
   1  15   0         95.91        114.91         9.29 o                         
   2  15   0         70.41         55.07         5.37 o                         
   3  15   0          0.86         12.92         4.57 o                         
   4  15   0         37.57         57.64         9.43 o                         
   5  15   0          0.04         -0.83        10.23 o                         
   6  15   0          3.74          5.61        11.26 o                         
   0  16   0         15.56         21.72         6.17 o                         
   1  16   0        254.57        255.89        11.85 o                         
   2  16   0          1.32          7.58         4.61 o                         
   3  16   0         71.74         46.02         9.12 o                         
   4  16   0         79.74         93.74        10.53 o                         
   5  16   0          2.73         10.22        20.52 o                         
   6  16   0          1.77         -0.75        11.73 o                         
   1  17   0         91.60         98.08        14.21 o                         
   2  17   0         17.33         10.41         8.17 o                         
   3  17   0          4.49          7.29         6.68 o                         
   4  17   0         14.69         51.87        30.55 o                         
   5  17   0          3.62          9.00        19.29 o                         
   0  18   0         11.17         17.77         6.61 o                         
   1  18   0         68.35         69.76         9.10 o                         
   2  18   0         12.84          2.16        16.56 o                         
   3  18   0         21.97         17.44         7.35 o                         
   4  18   0         52.82         47.02        10.61 o                         
   1  19   0          1.23         -4.18         7.73 o                         
   2  19   0          3.74         14.21         9.04 o                         
   3  19   0          2.79         -4.80         7.19 o                         
   0  20   0         22.77         12.19         8.30 o                         
   1  20   0          8.45          8.57        11.18 o                         
   2  20   0         38.67         54.06        10.25 o                         
   2   0   1        426.50        434.74         6.16 o                         
   4   0   1        105.08        118.42         5.66 o                         
   6   0   1         86.81        114.37         7.81 o                         
   8   0   1         35.78         18.12         9.19 o                         
   1   1   1       2134.01       2238.29         9.84 o                         
   2   1   1       4201.62       4092.30        15.42 o                         
   3   1   1         85.96         82.59         3.81 o                         
   4   1   1        835.25        798.54        19.48 o                         
   5   1   1        234.77        248.98        15.89 o                         
   6   1   1        361.01        361.14        31.57 o                         
   7   1   1         54.81         46.57         5.68 o                         
   8   1   1        123.65        141.87        17.52 o                         
   9   1   1         36.55         63.89         7.93 o                         
   1   2   1       1917.05       1991.65        10.66 o                         
   2   2   1         13.53         10.98         3.57 o                         
   3   2   1        351.33        293.47         6.20 o                         
   4   2   1        349.34        365.81         8.79 o                         
   5   2   1        572.51        629.29        57.34 o                         
   6   2   1         37.82         37.47         5.62 o                         
   7   2   1         57.12         58.16         6.35 o                         
   8   2   1         18.41         19.61         6.80 o                         
   9   2   1         11.15          1.85        22.24 o                         
   0   3   1       2723.83       2992.41        11.92 o                         
   1   3   1       4091.71       4146.86        67.25 o                         
   2   3   1        289.15        320.85         7.17 o                         
   3   3   1       1254.49       1038.82       130.75 o                         
   4   3   1        118.50        131.73         7.83 o                         
   5   3   1        531.07        577.83        12.36 o                         
   6   3   1         20.29          6.54         9.05 o                         
   7   3   1        184.19        215.61        12.18 o                         
   8   3   1          4.45         15.60        10.40 o                         
   9   3   1         68.95         67.98        13.25 o                         
   1   4   1       2132.65       2067.64        43.53 o                         
   2   4   1         21.09         23.91         4.26 o                         
   3   4   1        540.74        501.49         8.59 o                         
   4   4   1         45.00         29.32         1.66 o                         
   5   4   1         52.53         49.33         4.38 o                         
   6   4   1          0.86         15.09         9.51 o                         
   7   4   1        106.97         93.76        10.98 o                         
   8   4   1         29.43         22.04        11.42 o                         
   9   4   1          3.91         -3.88         7.07 o                         
   0   5   1        136.35        138.13         5.22 o                         
   1   5   1        893.75        862.98        13.08 o                         
   2   5   1       1281.74       1338.82        24.74 o                         
   3   5   1       1004.00        983.55        82.90 o                         
   4   5   1        259.63        236.89         9.82 o                         
   5   5   1        219.91        202.51        11.00 o                         
   6   5   1        257.47        274.93         7.07 o                         
   7   5   1        119.60        130.64         7.69 o                         
   8   5   1         35.24         21.32         5.22 o                         
   9   5   1         16.42         11.40         7.91 o                         
   1   6   1        398.44        406.00        17.33 o                         
   2   6   1         54.82         56.31         4.38 o                         
   3   6   1         16.71         28.97         9.70 o                         
   4   6   1        630.94        659.50        11.68 o                         
   5   6   1          4.28         41.87         9.01 o                         
   6   6   1         47.01         48.18         5.56 o                         
   7   6   1          8.76         12.13         3.31 o                         
   8   6   1         11.08         15.74         7.30 o                         
   9   6   1         14.39         15.98        15.46 o                         
   0   7   1       1152.24       1244.70         7.33 o                         
   1   7   1        301.84        337.80        14.99 o                         
   2   7   1       1295.84       1236.85         8.79 o                         
   3   7   1        366.50        401.66         9.31 o                         
   4   7   1        578.89        586.76        27.65 o                         
   5   7   1         58.39         40.55        10.06 o                         
   6   7   1        184.14        191.53        12.67 o                         
   7   7   1          7.48         -5.46        11.62 o                         
   8   7   1        153.64        176.57        15.90 o                         
   9   7   1         34.85         30.79        15.72 o                         
   1   8   1         67.01         76.45        10.52 o                         
   2   8   1        276.95        309.80        13.27 o                         
   3   8   1        372.71        370.67        52.69 o                         
   4   8   1         37.38         33.33        15.07 o                         
   5   8   1         22.06         26.74         9.86 o                         
   6   8   1         29.84         42.69        10.88 o                         
   7   8   1         16.63         37.96        12.46 o                         
   8   8   1         11.43         -5.48        13.69 o                         
   9   8   1          0.95         11.06        16.68 o                         
   0   9   1       1160.63       1272.71        83.09 o                         
   1   9   1        515.60        550.93         6.82 o                         
   2   9   1         38.49         28.85         4.35 o                         
   3   9   1        168.82        152.18        31.46 o                         
   4   9   1        263.56        252.02        33.37 o                         
   5   9   1        261.02        297.64        13.07 o                         
   6   9   1         35.34         36.05         9.41 o                         
   7   9   1         85.77        115.13        14.21 o                         
   8   9   1         26.29         22.02        14.59 o                         
   1  10   1         65.59         72.25         4.65 o                         
   2  10   1         79.84         72.52         5.94 o                         
   3  10   1         75.45         36.79        10.67 o                         
   4  10   1        131.44        126.64         7.84 o                         
   5  10   1         90.73         90.40        12.34 o                         
   6  10   1          9.99         -9.05         9.35 o                         
   7  10   1          8.54          5.30        13.71 o                         
   8  10   1         16.83         34.36        16.76 o                         
   0  11   1        186.17        255.51        27.10 o                         
   1  11   1        196.34        170.19         5.20 o                         
   2  11   1         46.92         34.76         3.94 o                         
   3  11   1        885.86        863.71        17.30 o                         
   4  11   1         44.03         33.45        11.32 o                         
   5  11   1         67.04         77.64        12.46 o                         
   6  11   1          3.29         79.02        13.21 o                         
   7  11   1        122.61        139.20        16.56 o                         
   8  11   1         25.47         24.69        17.38 o                         
   1  12   1         55.56         65.80         8.61 o                         
   2  12   1         66.39         85.21         9.64 o                         
   3  12   1         98.51        135.85         9.61 o                         
   4  12   1         73.12         66.27        19.77 o                         
   5  12   1          6.44          6.98        12.22 o                         
   6  12   1          3.29        -13.41        13.41 o                         
   7  12   1          4.26          5.68        14.17 o                         
   8  12   1          0.96         45.84        18.31 o                         
   0  13   1        870.66        993.96        89.05 o                         
   1  13   1         34.63         37.78         5.27 o                         
   2  13   1         28.29         43.99         7.11 o                         
   3  13   1        107.37         90.43         4.81 o                         
   4  13   1        274.64        230.28        16.89 o                         
   5  13   1         12.96         13.13        13.71 o                         
   6  13   1         21.42         23.83        15.13 o                         
   7  13   1          3.34         47.31        16.58 o                         
   1  14   1         46.83         43.45        20.63 o                         
   2  14   1         35.01         17.21        10.48 o                         
   3  14   1         66.57         60.82         5.53 o                         
   4  14   1         13.62         25.56         7.28 o                         
   5  14   1         13.93          9.59        13.01 o                         
   6  14   1         34.75          6.90        15.60 o                         
   7  14   1          1.53        -11.62        17.70 o                         
   0  15   1         25.42         24.93         8.21 o                         
   1  15   1         35.57         49.24        12.62 o                         
   2  15   1        263.40        293.64         8.67 o                         
   3  15   1        111.89        119.65         6.77 o                         
   4  15   1         45.97         47.65        12.87 o                         
   5  15   1          0.92         18.51        14.87 o                         
   6  15   1         41.88         18.35        17.32 o                         
   1  16   1         13.99         -6.76        10.56 o                         
   2  16   1         73.25         97.99        12.52 o                         
   3  16   1          9.79         23.48         6.96 o                         
   4  16   1         69.84         84.92        14.41 o                         
   5  16   1         19.18          9.37        14.79 o                         
   6  16   1         10.09         -8.05        17.84 o                         
   0  17   1         82.47         81.63        10.14 o                         
   1  17   1         60.17         92.55        12.10 o                         
   2  17   1         32.65         30.15         7.73 o                         
   3  17   1         58.89         77.30        10.75 o                         
   4  17   1          0.26         30.85        15.94 o                         
   5  17   1         78.05         61.90        18.49 o                         
   1  18   1          8.65         10.14        11.00 o                         
   2  18   1          1.31          0.18        13.78 o                         
   3  18   1         11.33         17.93         7.20 o                         
   4  18   1          2.37        -14.21        14.21 o                         
   0  19   1         25.02         32.86        10.56 o                         
   1  19   1         22.37         21.24        12.02 o                         
   2  19   1         77.94         75.53        14.71 o                         
   3  19   1         45.37         44.41         8.99 o                         
   1  20   1         11.31          6.76        14.63 o                         
   2  20   1          3.46          5.26         8.89 o                         
   2   0   2         77.48         70.51         4.28 o                         
   4   0   2       3420.47       3698.29        19.09 o                         
   6   0   2        498.31        588.06        11.92 o                         
   8   0   2        142.04        156.00        11.30 o                         
   1   1   2        839.84        820.29         8.39 o                         
   2   1   2        604.18        541.97        20.58 o                         
   3   1   2        662.16        683.18        20.84 o                         
   4   1   2        114.76        127.44        10.50 o                         
   5   1   2        102.35         99.15        11.87 o                         
   6   1   2        170.45        222.46        28.71 o                         
   7   1   2         20.21         18.76         6.13 o                         
   8   1   2         31.21         36.60         6.43 o                         
   9   1   2         16.14         18.66         7.24 o                         
   0   2   2       1345.08       1468.78        10.38 o                         
   1   2   2       3881.14       4124.02        17.26 o                         
   2   2   2       1370.39       1262.06        10.38 o                         
   3   2   2       1855.13       1914.11        14.51 o                         
   4   2   2        240.82        237.31         7.79 o                         
   5   2   2         13.45         24.43         8.71 o                         
   6   2   2         20.17         53.60        15.08 o                         
   7   2   2        175.65        191.47        19.69 o                         
   8   2   2         36.73         51.73         7.01 o                         
   9   2   2         55.17         80.63         8.20 o                         
   1   3   2        326.86        331.91         7.05 o                         
   2   3   2         66.96         88.96         6.06 o                         
   3   3   2        129.87        143.07         7.23 o                         
   4   3   2         61.02         47.34        20.25 o                         
   5   3   2         37.99         34.77         5.09 o                         
   6   3   2        247.81        197.75        10.76 o                         
   7   3   2         25.69         -2.43         9.57 o                         
   8   3   2         27.40         19.55        11.48 o                         
   9   3   2         11.96         15.33         5.80 o                         
   0   4   2       3349.11       3476.88        16.88 o                         
   1   4   2        232.95        232.64         4.72 o                         
   2   4   2        771.65        895.18        11.16 o                         
   3   4   2       1742.24       1745.81        15.54 o                         
   4   4   2        600.95        608.34        11.56 o                         
   5   4   2        623.86        584.04        35.00 o                         
   6   4   2         54.59         46.15         3.30 o                         
   7   4   2        151.23        146.08         4.58 o                         
   8   4   2          5.86         -2.33         3.22 o                         
   9   4   2         90.94        102.66         6.69 o                         
   1   5   2        699.91        738.35        13.43 o                         
   2   5   2        750.89        877.06        11.54 o                         
   3   5   2        208.44        183.66         8.57 o                         
   4   5   2         57.17         64.43         8.55 o                         
   5   5   2         27.09         25.05         9.05 o                         
   6   5   2          5.93         37.59        10.34 o                         
   7   5   2         88.07         74.43        11.24 o                         
   8   5   2         16.59         61.28        13.03 o                         
   9   5   2          0.65        -11.92        14.81 o                         
   1   6   2        154.97        167.49         5.37 o                         
   2   6   2       1844.08       1829.57        15.40 o                         
   3   6   2        119.99        114.53         8.59 o                         
   4   6   2        288.83        317.80        11.40 o                         
   5   6   2        227.78        275.69        12.46 o                         
   6   6   2         30.93         33.96        11.28 o                         
   7   6   2         77.49         53.85        12.46 o                         
   8   6   2         69.59         89.12        14.33 o                         
   9   6   2         86.07         95.22        16.72 o                         
   1   7   2         60.20         66.86         4.23 o                         
   2   7   2        138.99        154.63        24.43 o                         
   3   7   2         28.64         43.44         8.69 o                         
   4   7   2         27.78         44.94         9.80 o                         
   5   7   2         17.43         31.15        10.00 o                         
   6   7   2         20.76        -11.58        11.58 o                         
   7   7   2          1.99          2.15        11.72 o                         
   8   7   2         21.41         15.17        14.55 o                         
   9   7   2          2.11        -14.79        14.79 o                         
   0   8   2       1055.70       1208.89        12.46 o                         
   1   8   2        110.95        110.35        10.90 o                         
   2   8   2       1663.64       1614.46        94.04 o                         
   3   8   2        324.80        360.31        11.22 o                         
   4   8   2        190.59        179.24         9.25 o                         
   5   8   2        244.68        201.94        10.18 o                         
   6   8   2        141.54        126.39        13.07 o                         
   7   8   2         39.62         80.77        13.55 o                         
   8   8   2         57.02         43.50        15.31 o                         
   1   9   2         17.28         30.09         4.76 o                         
   2   9   2        268.74        289.43        17.33 o                         
   3   9   2         34.76         47.33         6.94 o                         
   4   9   2         31.53         38.08        10.32 o                         
   6   9   2         15.26         33.16        12.42 o                         
   7   9   2         17.92          5.02        12.56 o                         
   8   9   2         19.69         18.81        11.50 o                         
   0  10   2         99.87        138.90         7.59 o                         
   1  10   2        849.96        831.03        12.55 o                         
   2  10   2         44.53         42.39         5.54 o                         
   3  10   2        404.58        415.39        13.05 o                         
   4  10   2        168.82        130.93        12.08 o                         
   5  10   2        150.28        164.59        12.52 o                         
   6  10   2          6.11        -11.88        11.88 o                         
   7  10   2          5.20        -14.65        14.65 o                         
   8  10   2         21.63         26.51        16.88 o                         
   1  11   2         47.59         63.53         5.66 o                         
   2  11   2         58.59         55.96         5.50 o                         
   3  11   2         34.50         62.95        10.22 o                         
   4  11   2         56.88         67.46         8.49 o                         
   5  11   2         24.66          6.48        11.50 o                         
   6  11   2          2.42        -10.46        12.91 o                         
   7  11   2         26.27         10.48        12.04 o                         
   8  11   2         11.13          9.84        13.73 o                         
   0  12   2         30.77         53.19         7.43 o                         
   1  12   2        147.65        190.76        13.86 o                         
   2  12   2        175.15        190.13        12.03 o                         
   3  12   2        363.75        382.24         8.34 o                         
   4  12   2         74.01         86.99         9.33 o                         
   5  12   2        101.63        140.00        13.91 o                         
   6  12   2        141.59        202.77        16.64 o                         
   7  12   2         22.88         11.50        15.74 o                         
   1  13   2         19.30         45.16        14.89 o                         
   2  13   2         15.56          2.16        17.94 o                         
   3  13   2         23.80         23.82         6.68 o                         
   4  13   2         10.50         18.19         8.97 o                         
   5  13   2          4.52         23.95        13.19 o                         
   6  13   2          7.67        -15.72        15.72 o                         
   7  13   2          4.10         32.24        17.08 o                         
   0  14   2        250.29        218.18        10.72 o                         
   1  14   2         90.75         99.84        19.46 o                         
   2  14   2        197.64        225.24         8.25 o                         
   3  14   2         91.39        115.90         7.69 o                         
   4  14   2        142.56        151.48        11.20 o                         
   5  14   2          1.79        -13.67        13.67 o                         
   6  14   2         13.28         16.12        16.06 o                         
   7  14   2         29.29         -8.35        18.71 o                         
   1  15   2          1.56          0.15         6.58 o                         
   2  15   2        107.99        128.25        34.80 o                         
   3  15   2         13.99         41.48        10.84 o                         
   4  15   2         70.18         69.03        13.91 o                         
   5  15   2          0.30         35.29        11.18 o                         
   6  15   2          1.00         -3.91        17.16 o                         
   1  16   2          9.19          6.17        13.59 o                         
   2  16   2         23.65         40.18        12.46 o                         
   3  16   2         76.84         87.71         8.84 o                         
   4  16   2         32.93        -14.95        14.95 o                         
   5  16   2         67.50         38.14        16.22 o                         
   6  16   2          5.69        -17.62        17.62 o                         
   1  17   2          7.22          8.32         9.02 o                         
   2  17   2          4.20         11.43         8.37 o                         
   3  17   2          8.43         17.15        13.38 o                         
   4  17   2          7.98         24.89        14.43 o                         
   5  17   2          2.41          0.48        17.46 o                         
   1  18   2         38.40         47.03        12.10 o                         
   2  18   2         11.12          1.11         8.31 o                         
   3  18   2        102.65         69.58        16.41 o                         
   4  18   2          0.60         24.29        16.90 o                         
   1  19   2         24.83         23.35        16.84 o                         
   2  19   2          5.45         -5.59         9.15 o                         
   3  19   2          2.26         14.11         9.86 o                         
   1  20   2         43.03         36.91        15.98 o                         
   2   0   3        143.61        138.27         6.08 o                         
   4   0   3        328.29        326.20        23.49 o                         
   6   0   3         45.85         51.08         8.17 o                         
   8   0   3         17.87         31.69        10.04 o                         
   1   1   3         63.10         65.23         6.02 o                         
   2   1   3       1432.01       1193.06       111.02 o                         
   3   1   3        279.76        278.65         9.66 o                         
   4   1   3        171.95        166.96        15.03 o                         
   5   1   3        343.96        370.57        13.66 o                         
   6   1   3        386.66        418.65         7.41 o                         
   7   1   3         13.92          9.18         5.62 o                         
   8   1   3         42.99         43.98         7.29 o                         
   9   1   3         26.57         40.36         7.66 o                         
   1   2   3        155.57        158.83         6.94 o                         
   2   2   3        179.52        180.67         5.76 o                         
   3   2   3         25.87         34.36        12.74 o                         
   4   2   3         33.92         43.51         5.69 o                         
   5   2   3         19.90         14.61         7.19 o                         
   6   2   3         13.13         20.69         8.27 o                         
   7   2   3          2.66          2.86         5.34 o                         
   8   2   3          5.21         10.25        11.91 o                         
   9   2   3          4.82          0.86         7.38 o                         
   0   3   3         86.73        101.02         7.25 o                         
   1   3   3       1004.14       1017.68        11.82 o                         
   2   3   3        337.93        343.41         7.63 o                         
   3   3   3        664.69        668.17        11.16 o                         
   4   3   3        205.09        252.58         8.93 o                         
   5   3   3        740.57        752.13        13.87 o                         
   6   3   3         52.89         68.20        13.96 o                         
   7   3   3         73.81         83.81        20.60 o                         
   8   3   3         15.69         -1.24         5.26 o                         
   9   3   3         72.65         55.34         5.16 o                         
   1   4   3        179.22        198.11         7.75 o                         
   2   4   3         98.89         80.99         7.05 o                         
   3   4   3        466.87        467.23        10.34 o                         
   4   4   3         23.50         62.14         7.99 o                         
   5   4   3        132.78        150.48         7.89 o                         
   6   4   3         37.75          6.26         8.87 o                         
   7   4   3          6.84         11.54         9.90 o                         
   8   4   3          2.07         18.27        12.14 o                         
   9   4   3          8.20         35.51        13.13 o                         
   0   5   3        156.15        183.54         7.79 o                         
   1   5   3       1308.83       1272.77        84.88 o                         
   2   5   3        815.44        787.42        11.66 o                         
   3   5   3        346.01        364.34         8.85 o                         
   4   5   3        138.07        170.51         9.35 o                         
   5   5   3        181.12        223.24         9.07 o                         
   6   5   3        105.53        133.34        10.56 o                         
   7   5   3        162.12        209.05        12.89 o                         
   8   5   3         41.02          6.32        12.69 o                         
   9   5   3          0.91        -10.08        14.97 o                         
   1   6   3        240.71        263.68        22.69 o                         
   2   6   3         59.82         83.54         7.93 o                         
   3   6   3         94.47         88.12         6.96 o                         
   4   6   3        102.80        101.54         9.65 o                         
   5   6   3        103.14         95.34        10.40 o                         
   6   6   3         18.12         14.05        10.76 o                         
   7   6   3          8.89         -8.09        12.18 o                         
   8   6   3         20.25          9.31        13.75 o                         
   9   6   3          0.29         49.98        14.99 o                         
   0   7   3       2249.54       2389.77        18.79 o                         
   1   7   3         28.12          8.65         6.90 o                         
   2   7   3         35.40         20.47         6.12 o                         
   3   7   3        150.99        181.43        10.30 o                         
   4   7   3        651.57        649.66        13.23 o                         
   5   7   3         83.61         78.18        10.68 o                         
   6   7   3        243.86        218.16        14.23 o                         
   7   7   3         40.66         56.08        13.91 o                         
   8   7   3         29.14         25.25        14.53 o                         
   1   8   3         36.30         27.78         6.90 o                         
   2   8   3          2.91         -3.41         5.82 o                         
   3   8   3        171.56        164.01         9.88 o                         
   4   8   3        279.77        330.62        12.48 o                         
   5   8   3        108.89        100.56         9.31 o                         
   6   8   3         16.53          3.65        12.02 o                         
   7   8   3          2.79          7.77        14.09 o                         
   8   8   3          6.97          9.92        14.93 o                         
   0   9   3        475.91        454.04        11.16 o                         
   1   9   3        297.35        305.31        24.83 o                         
   2   9   3        112.00        110.81         5.69 o                         
   3   9   3        545.55        532.28        14.19 o                         
   4   9   3        280.52        249.03        12.48 o                         
   5   9   3         30.85         37.13        12.14 o                         
   6   9   3         97.90        110.98        14.25 o                         
   7   9   3        118.60         68.75        16.70 o                         
   8   9   3          7.46         -0.32        14.99 o                         
   1  10   3         14.51          5.35         5.83 o                         
   2  10   3         32.99         31.87         5.94 o                         
   3  10   3        141.57        121.86        11.22 o                         
   4  10   3        113.44        115.39         9.53 o                         
   5  10   3         35.57         56.56        12.81 o                         
   6  10   3         44.46         54.37        13.97 o                         
   7  10   3          1.04          3.65        14.91 o                         
   8  10   3         25.10          0.54        17.62 o                         
   0  11   3        119.06        158.67         9.63 o                         
   1  11   3        505.91        585.26         9.99 o                         
   2  11   3         59.80         75.76        24.56 o                         
   3  11   3         49.22         51.95         7.81 o                         
   4  11   3        146.48        108.57        12.42 o                         
   5  11   3        216.36        278.98        15.74 o                         
   6  11   3         12.56          9.41        10.12 o                         
   7  11   3         74.11         66.46        13.51 o                         
   1  12   3         99.34         84.21         7.08 o                         
   2  12   3        113.98        170.27         7.84 o                         
   3  12   3         49.41         47.87        11.68 o                         
   4  12   3         54.50         53.67        12.08 o                         
   5  12   3         71.79         55.72        13.99 o                         
   6  12   3         44.41         37.84        16.38 o                         
   7  12   3          8.92         -5.82        17.16 o                         
   0  13   3        127.46        164.69        11.20 o                         
   1  13   3        142.76        172.67         7.45 o                         
   2  13   3        244.20        311.49         9.22 o                         
   3  13   3         24.35         34.28         8.23 o                         
   4  13   3        141.57        213.62        14.81 o                         
   5  13   3         77.06         93.57        11.76 o                         
   6  13   3         81.43         38.88        16.30 o                         
   7  13   3          7.14         10.58        17.10 o                         
   1  14   3        104.82        118.08        10.38 o                         
   2  14   3         35.47         54.45         7.58 o                         
   3  14   3         86.88        101.22        13.21 o                         
   4  14   3         33.14          3.05        13.23 o                         
   5  14   3          5.35         13.67        14.87 o                         
   6  14   3          6.55        -13.91        13.91 o                         
   0  15   3        147.09        172.46        12.26 o                         
   1  15   3         56.07         81.37        10.58 o                         
   2  15   3         73.88         88.82         8.62 o                         
   3  15   3         28.98         37.04         7.83 o                         
   4  15   3          4.37         18.79        13.63 o                         
   5  15   3         36.52         29.30        16.12 o                         
   6  15   3         96.18        120.29        18.27 o                         
   1  16   3          3.31        -10.56        10.56 o                         
   2  16   3        100.25        105.41        14.59 o                         
   3  16   3         10.03         23.42         9.70 o                         
   4  16   3         21.46         32.82        14.33 o                         
   5  16   3          8.42          6.22        17.36 o                         
   0  17   3        164.76        191.32        14.07 o                         
   1  17   3        151.41        243.05        13.99 o                         
   2  17   3         55.31         53.77         7.70 o                         
   3  17   3         12.80         22.29         9.35 o                         
   4  17   3         12.84        -15.54        15.54 o                         
   1  18   3         70.14         78.60        12.36 o                         
   2  18   3          2.90          0.33         9.56 o                         
   3  18   3         20.44          9.63         9.64 o                         
   0  19   3         11.15         11.82        14.83 o                         
   1  19   3         35.37         37.17        14.49 o                         
   2  19   3         19.07         52.95        13.59 o                         
   2   0   4       3376.78       2980.42        20.81 o                         
   4   0   4        427.10        400.53         9.73 o                         
   6   0   4         60.47         61.22         7.87 o                         
   8   0   4        170.29        252.58        12.95 o                         
   2   1   4          1.42          2.43         6.72 o                         
   3   1   4         75.74         81.85         5.43 o                         
   4   1   4        103.34        102.73         5.85 o                         
   5   1   4         53.08         51.05         5.68 o                         
   6   1   4         68.25         81.68         5.86 o                         
   7   1   4         39.05         50.75        10.61 o                         
   8   1   4         35.69          2.35        11.44 o                         
   9   1   4          4.32          2.63        10.98 o                         
   1   2   4        989.80       1026.81        13.73 o                         
   2   2   4        140.16        116.98         7.97 o                         
   3   2   4        109.49         86.79         7.99 o                         
   4   2   4        433.22        410.07         7.05 o                         
   5   2   4        829.21        751.52        20.58 o                         
   6   2   4         78.40         98.87        21.92 o                         
   7   2   4         29.22         41.00        10.82 o                         
   8   2   4         17.22         15.08         8.25 o                         
   9   2   4         54.90         34.56         6.25 o                         
   1   3   4        911.36        988.68        13.61 o                         
   2   3   4        169.13        163.65         8.39 o                         
   3   3   4        106.11        125.21         8.23 o                         
   4   3   4         25.69         43.38         8.07 o                         
   5   3   4         18.63         -0.04         8.21 o                         
   6   3   4        118.42        116.50         9.77 o                         
   7   3   4         50.28         41.01         5.63 o                         
   8   3   4         14.92         22.80        11.96 o                         
   9   3   4          4.54         13.39        14.19 o                         
   0   4   4         77.29         62.40         8.05 o                         
   1   4   4        919.38        886.55        12.44 o                         
   2   4   4        560.37        522.97        11.96 o                         
   3   4   4        792.40        799.68        13.73 o                         
   4   4   4        128.10        125.81         7.49 o                         
   5   4   4         81.03         75.87         9.31 o                         
   6   4   4         13.60         -8.53        10.14 o                         
   7   4   4        196.15        208.65        13.23 o                         
   8   4   4         14.52        -12.75        12.75 o                         
   1   5   4        153.52        166.50         7.61 o                         
   2   5   4          1.55         32.80         8.23 o                         
   3   5   4        186.36        219.59         8.49 o                         
   4   5   4        164.54        156.16        10.22 o                         
   5   5   4         63.34         64.97         9.65 o                         
   6   5   4         66.42         67.78        11.60 o                         
   7   5   4         27.62         12.32        11.10 o                         
   8   5   4         17.74         28.74        13.85 o                         
   0   6   4        254.23        250.18         8.33 o                         
   1   6   4        101.60        108.58        15.85 o                         
   2   6   4        303.22        347.76        11.14 o                         
   4   6   4        959.73        991.27        16.90 o                         
   5   6   4        164.46        200.22        11.96 o                         
   6   6   4         81.01         70.81        12.42 o                         
   7   6   4         10.51         -0.38         8.67 o                         
   8   6   4         42.84         72.18        15.80 o                         
   1   7   4        187.99        190.37         7.17 o                         
   2   7   4        133.61        109.45         7.79 o                         
   3   7   4         86.60         87.79         9.57 o                         
   4   7   4         89.43         86.39        10.60 o                         
   5   7   4         62.57        115.97        11.24 o                         
   6   7   4        116.22        112.38        12.75 o                         
   7   7   4         12.03          3.93        13.39 o                         
   8   7   4         12.15          5.32        14.63 o                         
   0   8   4        517.51        588.35        13.25 o                         
   1   8   4        274.45        249.82        21.65 o                         
   2   8   4        478.40        482.81        13.47 o                         
   3   8   4         83.78         93.86         8.03 o                         
   4   8   4        107.33        106.82        11.56 o                         
   5   8   4          6.71         27.56        11.90 o                         
   6   8   4        165.80        178.66        14.73 o                         
   7   8   4         20.23          1.77        14.37 o                         
   8   8   4         40.71          0.40        16.58 o                         
   1   9   4         89.40         97.69         6.99 o                         
   3   9   4        147.96        135.97        11.40 o                         
   4   9   4         29.48         58.19        11.38 o                         
   5   9   4         66.41         49.82        12.67 o                         
   6   9   4          9.24        -11.38        13.09 o                         
   7   9   4          7.49        -12.38        14.67 o                         
   0  10   4        308.24        290.66        11.86 o                         
   1  10   4        179.63        189.31         9.52 o                         
   2  10   4         19.28         -9.82         9.82 o                         
   3  10   4        288.88        272.27        13.47 o                         
   4  10   4         50.18         45.12        12.04 o                         
   5  10   4        378.13        401.66        17.18 o                         
   6  10   4         51.42         85.41        16.04 o                         
   7  10   4         37.95        -15.96        15.96 o                         
   1  11   4         41.31         49.69         6.33 o                         
   2  11   4         16.17         19.37         9.92 o                         
   3  11   4          6.51          7.17        10.68 o                         
   4  11   4         30.99         22.58        12.38 o                         
   5  11   4         62.46        105.12        14.47 o                         
   6  11   4          9.83         90.66        16.32 o                         
   7  11   4          0.73         12.85        13.23 o                         
   0  12   4        241.63        279.78        13.07 o                         
   1  12   4        104.77        118.00        18.14 o                         
   2  12   4        213.28        268.92        12.54 o                         
   3  12   4        106.49        143.75        13.37 o                         
   4  12   4         26.39        -12.06        12.69 o                         
   5  12   4         45.45         28.82        15.27 o                         
   6  12   4          8.22          1.16        16.32 o                         
   7  12   4         34.55          9.51        18.67 o                         
   1  13   4         28.40         37.08         8.07 o                         
   2  13   4         41.74         32.22        10.38 o                         
   3  13   4         17.51         17.80        12.16 o                         
   4  13   4         17.72          7.79        12.93 o                         
   5  13   4         50.66         25.59        12.12 o                         
   6  13   4          2.29         16.98        13.01 o                         
   0  14   4        277.06        299.71        14.65 o                         
   1  14   4         14.90         15.17         8.79 o                         
   2  14   4         74.41        127.03        11.94 o                         
   3  14   4         16.40         31.97         9.84 o                         
   4  14   4         45.62         20.27        15.62 o                         
   5  14   4         41.20         55.98        17.08 o                         
   6  14   4         62.09         24.99        18.95 o                         
   1  15   4         51.37         91.62        27.27 o                         
   2  15   4         26.26         46.27        12.36 o                         
   3  15   4          0.57          7.03        14.75 o                         
   4  15   4         10.39        -13.57        14.27 o                         
   5  15   4          2.94         31.07        16.72 o                         
   0  16   4        155.03        143.98        13.61 o                         
   1  16   4         83.35         86.13        10.30 o                         
   2  16   4          5.58         17.18        12.22 o                         
   4  16   4         26.94         -5.24        16.18 o                         
   1  17   4         12.04         27.95        10.26 o                         
   2  17   4          5.02        -12.85        12.85 o                         
   0  18   4          1.59         -3.67        15.27 o                         
   1  18   4         48.31         59.60        22.03 o                         
   2  18   4          8.83          2.27        13.28 o                         
   4   0   5        115.54        144.82         9.86 o                         
   6   0   5         13.54         -8.83         8.83 o                         
   8   0   5         67.31         79.48        13.03 o                         
   3   1   5        260.31        196.92        10.22 o                         
   4   1   5        348.81        317.74        11.52 o                         
   5   1   5        206.84        206.56        22.82 o                         
   6   1   5        153.02        168.23         7.99 o                         
   7   1   5         25.30         22.66        11.70 o                         
   8   1   5         26.94         38.79        14.98 o                         
   2   2   5        269.06        242.71        11.04 o                         
   3   2   5        149.86         91.75         9.84 o                         
   5   2   5         45.26         71.07         9.55 o                         
   6   2   5         15.08         -5.72         9.09 o                         
   7   2   5          1.69          6.96        10.46 o                         
   8   2   5          8.60          3.77        13.13 o                         
   1   3   5        341.27        302.62        11.80 o                         
   2   3   5        309.75        351.86        11.72 o                         
   3   3   5       1156.24        994.62        14.85 o                         
   4   3   5        184.35        164.03        10.70 o                         
   5   3   5        176.32        144.86        11.10 o                         
   6   3   5         26.03         27.18        10.38 o                         
   7   3   5         42.25         30.11        11.68 o                         
   8   3   5         14.50         -8.71        13.31 o                         
   1   4   5        189.84        167.34        11.22 o                         
   2   4   5          1.86         -8.09         8.55 o                         
   3   4   5         32.92         73.22         9.75 o                         
   4   4   5         63.16         71.92         9.90 o                         
   5   4   5         37.28         60.90        10.16 o                         
   6   4   5          2.09         17.72         9.86 o                         
   7   4   5         25.42         38.12        12.04 o                         
   8   4   5         10.66         13.61        14.63 o                         
   0   5   5        236.04        191.22        11.42 o                         
   1   5   5        218.13        236.83        11.52 o                         
   2   5   5        225.26        212.36        11.34 o                         
   3   5   5        626.01        617.99        14.15 o                         
   4   5   5        122.10        116.64        11.28 o                         
   5   5   5        121.83        107.06        11.86 o                         
   6   5   5         93.03         64.53        11.86 o                         
   7   5   5         45.19         38.58        13.23 o                         
   8   5   5         12.10         29.77        14.05 o                         
   1   6   5        209.30        191.16        11.64 o                         
   2   6   5        464.49        398.69        13.15 o                         
   3   6   5         38.94         43.15         7.57 o                         
   4   6   5         21.85         27.68         9.82 o                         
   5   6   5         13.98         12.40        11.72 o                         
   6   6   5         25.47         77.50        12.97 o                         
   7   6   5          9.32         56.30        14.25 o                         
   8   6   5         10.44         33.22        16.08 o                         
   0   7   5        712.24        773.23        16.14 o                         
   1   7   5          4.70         13.95        10.02 o                         
   2   7   5        229.72        231.89        12.26 o                         
   3   7   5         49.72         50.32        10.74 o                         
   4   7   5        570.04        556.33        16.14 o                         
   5   7   5          6.33         12.73        12.44 o                         
   6   7   5         42.49         63.95        13.69 o                         
   7   7   5         24.24         14.07        14.37 o                         
   1   8   5        150.23        133.41         7.93 o                         
   2   8   5         87.37         74.43        10.48 o                         
   3   8   5         54.64         35.99         8.51 o                         
   4   8   5          1.03         -3.01        11.04 o                         
   5   8   5         20.85         14.55        12.77 o                         
   7   8   5          1.06          9.29        14.99 o                         
   0   9   5        152.16        210.75        12.34 o                         
   1   9   5         80.13         89.10        33.91 o                         
   2   9   5        241.87        216.19        13.09 o                         
   3   9   5        465.84        439.69        13.87 o                         
   4   9   5         54.08         75.35        13.19 o                         
   6   9   5          0.09        -13.65        13.65 o                         
   7   9   5         50.62         59.35        16.94 o                         
   1  10   5        183.62        194.64        29.41 o                         
   2  10   5         32.63         37.92        11.84 o                         
   3  10   5         12.18         -8.61        12.26 o                         
   4  10   5         25.24         64.97        13.43 o                         
   6  10   5          1.07         -8.31        15.86 o                         
   7  10   5          7.11         27.06        16.98 o                         
   0  11   5        161.88        160.72        13.15 o                         
   1  11   5        200.30        236.22        12.43 o                         
   2  11   5          6.91         19.09         9.39 o                         
   3  11   5        102.20        201.76        15.31 o                         
   4  11   5         37.08         70.35        14.11 o                         
   6  11   5         31.52         50.10        17.44 o                         
   1  12   5         60.20         57.25        18.97 o                         
   2  12   5         67.73        106.44        13.69 o                         
   3  12   5          8.27         -3.35        13.53 o                         
   4  12   5         24.87         21.90        11.34 o                         
   6  12   5         15.57          3.45        18.21 o                         
   0  13   5         20.70         36.69        13.09 o                         
   1  13   5         75.00         63.60         9.64 o                         
   2  13   5        248.60        275.67        16.52 o                         
   3  13   5          6.56        -14.21        14.21 o                         
   1  14   5         21.03         36.18        12.91 o                         
   2  14   5          5.50          2.01        14.51 o                         
   3  14   5         29.60         17.58        15.19 o                         
   4  14   5          6.89         12.00        12.44 o                         
   0  15   5         35.41         58.03        13.81 o                         
   1  15   5         27.52         55.86        13.52 o                         
   2  15   5         85.67         95.51        29.09 o                         
   3  15   5          4.77         23.08        17.00 o                         
   4  15   5         39.63         36.93        17.94 o                         
   1  16   5          5.51        -10.97        10.97 o                         
   2  16   5         31.43          8.95        18.53 o                         
   3  16   5         14.57          4.15        18.02 o                         
   0  17   5         33.61         48.45        16.02 o                         
   1  17   5         50.91         59.87        15.41 o                         
   2  17   5          6.25        -11.54        11.54 o                         
   6   0   6        161.05        170.73        12.99 o                         
   4   1   6        186.62        164.93        11.76 o                         
   5   1   6          8.76         22.34        10.08 o                         
   6   1   6         12.90         16.34        11.58 o                         
   7   1   6          6.37        -14.15        14.15 o                         
   3   2   6         53.26         28.68        10.94 o                         
   4   2   6         46.21         51.95        10.90 o                         
   5   2   6        291.35        306.44        14.07 o                         
   6   2   6         55.13         55.62        12.52 o                         
   7   2   6         60.25         58.59        13.57 o                         
   2   3   6        144.45        125.87        11.92 o                         
   3   3   6          6.79        -10.30        10.30 o                         
   4   3   6         79.66         61.94        11.94 o                         
   5   3   6         38.86         44.90        10.70 o                         
   6   3   6         32.19         45.66        12.12 o                         
   7   3   6          4.95        -14.21        14.21 o                         
   2   4   6        143.58        113.33        11.80 o                         
   3   4   6        243.20        241.87        12.83 o                         
   4   4   6         12.30         29.91        11.40 o                         
   5   4   6        269.37        268.64        15.03 o                         
   6   4   6          7.33         13.63        12.32 o                         
   7   4   6        111.28         93.31        14.73 o                         
   1   5   6        227.12        227.27        13.39 o                         
   2   5   6        422.23        452.32        15.56 o                         
   3   5   6         79.90         63.23        11.96 o                         
   4   5   6         60.85         54.49        12.79 o                         
   5   5   6         40.66         31.43        12.91 o                         
   6   5   6          1.41         39.32        12.81 o                         
   7   5   6         37.43         25.21        15.78 o                         
   1   6   6         57.98         33.48         8.25 o                         
   2   6   6        139.44        121.92        12.93 o                         
   3   6   6        112.55         85.02        12.46 o                         
   4   6   6         59.52         58.37        12.67 o                         
   5   6   6          1.10         13.07        13.05 o                         
   6   6   6         79.06         71.82        14.51 o                         
   7   6   6         24.68         28.06        14.79 o                         
   1   7   6        104.11        109.69        11.92 o                         
   2   7   6        120.74        102.11        12.65 o                         
   3   7   6          3.42         10.70        11.28 o                         
   4   7   6          9.48          4.54        12.65 o                         
   5   7   6         20.55          6.54        12.93 o                         
   6   7   6         11.56        -13.85        13.85 o                         
   7   7   6          0.68         16.84        15.98 o                         
   0   8   6        292.89        340.42        15.13 o                         
   1   8   6        123.85        113.43        13.71 o                         
   2   8   6         85.84         73.60        10.48 o                         
   3   8   6         96.86         92.43        13.39 o                         
   4   8   6        184.74        199.21        15.15 o                         
   5   8   6        101.44        139.34        14.81 o                         
   6   8   6        104.90         93.39        15.25 o                         
   1   9   6         54.61         40.85         9.51 o                         
   2   9   6         99.46        100.32        14.31 o                         
   3   9   6         19.50         35.73        13.31 o                         
   4   9   6          8.71         -3.05        13.17 o                         
   5   9   6          5.80         34.70        13.75 o                         
   6   9   6         24.32         26.07        15.76 o                         
   0  10   6          9.41         15.27         9.73 o                         
   1  10   6        265.37        308.85        15.52 o                         
   2  10   6         94.02        128.74        15.03 o                         
   3  10   6         53.20          9.80        13.63 o                         
   4  10   6         20.13        -10.56        14.27 o                         
   5  10   6         22.64         11.44        14.99 o                         
   6  10   6          5.38        -11.54        16.32 o                         
   1  11   6         77.34         74.41        10.90 o                         
   2  11   6          4.07          6.28        12.83 o                         
   3  11   6         29.56         41.51        15.60 o                         
   4  11   6         15.97          5.52        15.48 o                         
   5  11   6          1.20        -16.14        16.68 o                         
   0  12   6         35.24         51.16        14.05 o                         
   1  12   6         71.03         74.18        10.76 o                         
   2  12   6         79.37         94.62        16.62 o                         
   3  12   6         36.26         25.49        15.07 o                         
   4  12   6         88.12        104.05        16.72 o                         
   5  12   6         37.94         47.55        17.72 o                         
   1  13   6         10.88          8.14        15.75 o                         
   2  13   6         10.24        -12.99        14.09 o                         
   3  13   6         20.27         35.73        16.04 o                         
   4  13   6         11.33         38.88        18.00 o                         
   0  14   6         76.97         58.63        12.85 o                         
   1  14   6         21.72         14.84        11.20 o                         
   2  14   6         49.29         69.63        17.58 o                         
   3  14   6         19.47         53.35        17.80 o                         
   4  14   6         41.40         55.02        19.35 o                         
   1  15   6          4.15        -11.57        11.57 o                         
   2  15   6          1.79         28.36        17.94 o                         
   3  15   6          4.81         36.91        18.73 o                         
   0  16   6         63.38         97.65        19.29 o                         
   1  16   6         37.76         28.91        12.89 o                         
   6   2   7          3.75        -14.27        14.27 o                         
   4   3   7         10.84         29.12        13.41 o                         
   5   3   7         63.38         89.98        13.91 o                         
   6   3   7          8.22          6.34        14.77 o                         
   3   4   7          3.73        -13.63        13.63 o                         
   4   4   7          6.53         35.67        13.57 o                         
   5   4   7         33.70         54.54        14.77 o                         
   6   4   7          1.94         -0.58        15.64 o                         
   3   5   7         44.29         55.70        14.07 o                         
   4   5   7         65.73         34.52        14.99 o                         
   5   5   7        104.70        123.82        15.56 o                         
   6   5   7         66.98         92.61        17.44 o                         
   2   6   7         92.56         63.37        13.97 o                         
   3   6   7          4.62         17.38        14.19 o                         
   4   6   7         68.90         48.45        15.46 o                         
   5   6   7         12.10        -15.31        15.31 o                         
   6   6   7         21.64         26.21        17.24 o                         
   2   7   7        223.68        178.80        13.11 o                         
   3   7   7         11.27        -13.59        13.59 o                         
   4   7   7         46.84         23.64        11.64 o                         
   5   7   7         10.20         38.04        15.23 o                         
   6   7   7         62.55         19.99        16.94 o                         
   1   8   7         22.82          2.79        15.21 o                         
   2   8   7         25.59         10.76        14.57 o                         
   3   8   7          3.62         -6.32        14.51 o                         
   4   8   7         10.28         14.91        15.66 o                         
   5   8   7         31.93         32.03        16.04 o                         
   1   9   7        138.60        156.34        15.56 o                         
   2   9   7         27.83         29.16        14.49 o                         
   3   9   7         24.41         33.96        11.54 o                         
   4   9   7          6.64         12.63        16.68 o                         
   5   9   7         86.81         58.21        17.26 o                         
   1  10   7         17.86         18.16        15.19 o                         
   2  10   7         19.66          6.86        15.07 o                         
   3  10   7         16.77         29.93        12.93 o                         
   4  10   7          4.64          0.88        17.48 o                         
   5  10   7         28.82        -17.52        17.52 o                         
   1  11   7        116.63        131.85        14.43 o                         
   2  11   7         15.53         47.27        16.28 o                         
   3  11   7        119.05         88.26        17.86 o                         
   4  11   7          2.84         -3.15        16.76 o                         
   1  12   7          9.00         63.61        16.88 o                         
   2  12   7         53.49         90.74        19.35 o                         
   3  12   7          3.63          5.48        18.63 o                         
   0  13   7        116.88         26.31        14.45 o                         
   1  13   7          1.52        -17.96        17.96 o                         
   2  13   7         29.72         14.55        14.93 o                         
   3  13   7          4.60          8.81        18.73 o                         
   1  14   7         96.15         73.98        19.87 o                         
   2  14   7          3.11          0.46        19.85 o                         
   5   5   8         14.21         18.14        18.08 o                         
   4   6   8         50.64         30.51        16.50 o                         
   5   6   8          4.89         -6.06        18.97 o                         
   3   7   8         24.92        -16.58        16.58 o                         
   4   7   8         23.29         18.04        18.87 o                         
   3   8   8          5.81         13.15        17.90 o                         
   4   8   8         84.69         73.08        19.05 o                         
   3   9   8         14.15          6.62        18.75 o                         
   2  10   8         16.28        -11.46        17.44 o                         
   3  10   8        129.66         92.73        20.13 o                         
   2  11   8         16.99        -16.02        19.53 o                         
                                                                                
